# Supplementary material for: Radixin modulates the function of outer hair cell stereocilia
Source: Commun Biol. 2020 Dec 23;3:792. doi: 10.1038/s42003-020-01506-y (PMC7758333; doi:10.1038/s42003-020-01506-y)
Supplement: Supplementary file 4 — Supplementary Data 1 [file 42003_2020_1506_MOESM4_ESM.xlsx]

## Sheet: Fig .2h
Radixin expression and localization in guinea pig cochlear hair cells
	Radixin		Actin
Z-axis (µm)	Mean	SEM	Mean	SEM
0.0705333	64.8803	13.8758	24.1233	4.24781
0.14105	69.0675	13.783	25.8634	4.72997
0.211583	70.3486	13.2245	33.9779	5.24721
0.282083	72.2292	15.3801	37.3416	6.05771
0.3527	77.749	14.987	38.8498	5.60951
0.423183	74.09	14.5507	42.1998	6.13905
0.493717	76.226	15.8737	44.2914	5.91189
0.5643	77.012	16.2351	47.0831	6.05549
0.634767	79.1372	15.6322	49.8796	6.89495
0.7053	85.4628	17.8734	54.015	7.22187
0.775817	86.6014	17.6345	55.8203	7.25744
0.84635	88.0618	18.5271	58.2613	7.179
0.91685	90.9173	16.7691	59.2111	7.55075
0.9874	94.6974	20.8457	60.4966	8.41221
1.05797	89.0493	20.1434	63.1951	8.6175
1.1285	94.7027	22.5331	65.8781	8.432
1.19905	96.2875	22.4431	68.446	8.88067
1.26953	96.3667	22.9582	69.0038	9.17572
1.34007	94.8644	22.8277	71.5122	9.39728
1.41058	99.0571	23.6575	74.4425	9.66878
1.48112	100	23.1867	77.2008	9.63042
1.55162	98.8727	21.8136	79.5453	10.2714
1.62217	97.7644	22.7589	80.9918	10.162
1.6928	96.9281	20.1991	81.4608	10.4737
1.76327	94.9981	20.4637	79.9146	10.4262
1.83382	94.8725	24.2229	79.1549	10.9908
1.90432	93.2558	21.4338	81.037	10.5698
1.97485	96.5886	19.5232	80.7585	10.7489
2.04537	98.2852	19.0801	80.9636	10.5985
2.11588	92.1707	21.0621	80.0512	10.4563
2.18645	90.5538	23.673	78.3146	10.839
2.25693	92.7941	23.9986	79.4823	10.6828
2.32753	93.9799	21.1558	77.2603	11.2371
2.39803	94.3952	21.2825	78.4052	11.3698
2.46858	88.2915	25.438	77.0108	11.5542
2.53908	87.377	22.1236	77.7559	11.7839
2.60962	84.2219	21.1161	77.7865	11.7912
2.6802	81.9631	23.2285	77.8842	12.1817
2.75067	79.5489	21.4748	75.2103	12.9083
2.82123	76.765	21.3254	75.4644	13.0312
2.89172	77.6987	24.4115	74.6677	12.9483
2.96223	76.0724	25.7587	74.4093	12.8493
3.0328	74.999	25.864	74.0489	12.3517
3.10335	72.1296	24.1614	72.8942	12.2794
3.17385	69.5875	21.0959	70.0268	12.1505
3.19427	64.8181	19.4883	68.4567	11.2662
3.26376	59.5622	20.3522	67.2592	12.6964
3.33315	54.2485	19.5639	68.5522	12.9912
3.44696	49.7581	18.151	66.8305	12.7959
3.5173	46.7183	20.056	67.967	13.6055
3.58764	43.8294	19.5187	68.1704	13.6654
3.58776	45.5445	19.938	69.2325	13.6566
3.65675	44.2339	22.2262	68.7369	15.5438
3.72578	43.3974	23.8314	67.0306	15.9746
3.79471	39.193	25.0976	69.4153	16.0394
3.86375	33.751	26.4487	69.5573	16.2247
3.93269	37.8528	23.6141	67.9757	16.487
4.02032	35.2751	20.0832	68.6582	16.6669
4.08965	35.8626	20.0577	68.9241	16.4752
4.18377	33.5376	19.0044	66.3624	15.5964
4.25354	26.2644	9.58207	70.0761	18.3816
4.32329	27.5183	12.1088	71.2165	18.2427
4.39306	24.6893	9.87204	70.2507	18.2882
4.32637	26.1762	10.9563	70.3618	17.8649
4.39397	28.6886	16.3708	67.5095	20.4768
4.46157	27.6698	15.1429	68.3547	20.405
4.52913	26.8507	15.5083	66.8989	19.9203
4.5968	21.722	18.5772	68.7	19.8266
4.66433	23.2711	20.5993	65.6471	20.2107
4.73197	22.539	19.9887	65.5885	20.1014
4.7996	26.1703	23.3583	67.3005	19.929
4.86723	25.0079	21.4169	68.6009	20.2976
4.53636	24.9624	21.0645	68.851	19.918
4.59852	21.514	22.8256
4.66064	26.6415	22.8142
4.72276	27.115	22.381
4.78496	23.3312	20.0405
4.84704	24.2399	21.4268
4.9092
4.9714
5.03352

## Sheet: Fig.2i
Radixin expression and localization in guinea pig cochlear hair cells
Phalloidin intensity	Radixin intensity
16971.2	110.5
24696.9	132.93
30424	160.327
32358.2	148.535
37933.3	149.284
44534	172.472
49692.9	101.575
54531	251.319
56824.6	337.225
57949.5	205.222
56008.2	215.651
57213.7	240.668
60666.3	344.728
60410.5	322.882
61858	253.205
62979.9	246.015
59310.9	214.516
56094.8	94.5825
58477.1	77.2464
61605.2	134.327
60733.2	108.81
54747.1	156.528
53006.7	185.419
58991.9	152.816
60238.9	92.7226
55548.8	107.575
54993.6	144.149
57734.2	125.856
57499.2	186.701
56970.2	191.037
55346.4	115.858
52239.8	132.78
55779.2	80.1568
54092.9	36.1559
47890.6	42.0897
51817.8	112.526
54605.8	133.535
54589.8	40.7333
50083.7	38.0809
49299	119.083
50387.8	164.225
51675.7	164.319
51091.5	85.6609
47630.7	19.2532
48707.8	62.194
52020.5	88.2962
46851.8	89.689
46200.9	187.301
49006.1	203.347
51191.6	78.672
48794.4	68.4217
47322.6	45.2271
51219.3	2.9926
52857.3	7.6559
48284	21.7993
46757.6	25.1359
47601.8	92.0318
51269.7	295.373
50637.8	354.265
44752.8	110.06
45537.7	74.5346
49779.9	207.548
48377.6	642.774
43845.7	678.326
47782.6	291.191
52263.8	296.39
53654.1	271.195
48778.1	223.57
47021.8	139.832
51516	127.948
52121.3	144.497
49343.9	117.912
48222.7	336.299
51384.8	618.051
55084.9	173.98
50999.9	87.8011
51806.9	174.109
51865.1	326.772
55208.7	391.112
50773	266.373
46637.3	144.409
52709.8	159.803
58066.8	217.462
54672.6	261.616
52776.1	212.613
56335.9	376.257
56086.1	406.381
56186.4	409.513
58750.8	194.177
58391.5	414.396
57784	318.08
57780.4	218.402
55731.9	484.335
58828.1	369.616
62484	177.411
63792.1	203.257
60959.7	296.413
60256.9	307.774
63329.5	172.207
64304.1	200.729
61417.9	220.962
61164.5	149.163
62048	395.556
64549.5	239.489
64153	236.036
63282.6	115.945
64343.6	175.76
64083	168.978
64274.4	179.256
64734.8	102.904
65020.5	252.992
64995.5	366.736
65479.3	147.247
65405.6	143.493
65330.2	238.479
65535	216.205
65448.2	342.247
65075.2	152.544
64989	527
59223	147
58002	318
58090	168
56924	88
45640	936
50870	354
50153	358
47964	285
36710	452
39343	8
41016	0
37467	0
23315	19
22179	9
25388	251
29100	7
18956	6
15194	5
18618	217
16610	274
17152	4
12089	0
11931	5
13843	74
9848	6
9502	8
8783	13
8115	128
7749	104
6138	247
6440	83
9067	6
5755	75
5679	237
22760	9914
22021.2	11990.5
26117	10395.7
26527.2	11168.4
27067.8	10183.5
26201.9	7050.23
29635.1	6557.12
28546.5	6577.94
28290.2	6437.17
34489.4	5131.31
32843.7	5634.29
32865.9	4652.9
30346.5	5542.75
32411.7	5087.98
32798.2	4769.67
33977.2	4880.69
31300.7	3021
30622.4	3383.46
30567	3174.75
32650.6	2260.08
28923.4	2246.17
27968.6	2705.69
30784.9	2209.25
28618.3	1695.56
27443.5	1695
24268.2	1227.52
27710	1558.88
24937.4	1565.19
25550	1649.17
28391.6	1148.56
23379	1337.25
25772.6	960.396
23061.3	1171.67
28410.6	1302.62
24001.4	980.708
23044.7	1183.19
24982.5	467.75
22078.8	1086.15
20061.7	1507.79
19256.9	472.812
20962.7	1351.33
19958.4	792.438
18574.5	505.125
17592.8	644.354
19253	264.5
20902.8	639.25
17201.9	361.833
13402.8	241.667
16026	172
16721	1986
17339.8	2840.69
19130.3	3241.79
20005.7	3046.84
22686.2	3038.22
22218.7	4994.29
24920.1	4344.54
24446.6	4485.93
24122.7	5495.06
25752.5	7081.52
29107.9	9032.97
30741.7	11254.5
26365	12922.5
28224.5	11953.1
31255.7	10277.4
33099.9	9943.02
35010.4	7807.63
37594.2	10069.4
33352.2	5816.2
34266.2	5153.58
31107.3	4758.04
32761.3	4693.46
31283.8	3546.57
31958.8	4199
32118	4087.85
30630.8	4813.32
27771.3	4222.48
29156.4	5010.11
28513.3	5011.55
33181.4	4129.97
30875.4	3780.83
26617.9	5143.86
23167.5	4602.91
23776.2	4411.94
27474.1	3777.51
28638.3	4954.33
24341.4	7859.52
22489.9	7990.84
18882.2	9954.15
19276.3	7348
19979.2	4960.26
16964.4	1951.31
16170.1	891.208
11021.6	796.938
10644.3	550.79
8270.95	629.388
6635.18	651.595
7090.47	721.222
6623.08	357.161
7252.04	497.193
7819.47	251.75
6927.99	324.494
6412.77	578.464
6730.21	522.743
6481.89	578.466
5790.87	515.086
5852.29	568.941
7313.75	655.996
7704.18	502.363
6366	417
55642.8	1969.34
46739.3	1109.59
42441.5	806.167
44115.3	261.104
40333.1	652.939
40005.6	628.759
40598.9	358.28
39199.9	262.976
39616.5	560.891
41819	768.049
37660.8	1019.31
40825	1071.94
43921.2	1471.43
44967.4	1355.08
44761.2	1250.69
42871.1	1731.99
46547.3	1710.97
52746.5	2109.03
56669.6	1863.84
54105.1	2157.52
56206	858.587
53864.6	578.227
52301.8	450.074
56159.2	483.175
56341.5	656.576
55182.8	671.507
55601.6	512.294
55793.8	813.742
58023.7	854.789
57526.8	638.489
63116.5	1013.5
59211.5	460.817
58847.1	500.68
58239	425.478
55292.8	521.139
54307.2	225.217
54160.6	911.399
53692.5	998.278
55964.6	890.973
55720.2	930.019
53033.4	1254.89
54173.9	2235.16
56431.8	1775.98
56037.7	1112.77
52675.5	1430.4
54717.8	1128.49
54563.1	427.695
54601.1	779.205
53179.5	611.278
54878.2	403.508
52010.3	235.507
43759	392
19762	5181
20117.9	5801.53
23666.6	6374.41
25115.7	6286.7
27383.4	6946.6
28654.5	8212.19
27521.7	9568.74
29892.4	10231.5
29962.3	10049.7
33912.7	11418.1
30788.2	10618.8
33391.7	10531.1
36891.8	12152.4
31838.7	10642.1
33835.6	10315.1
37223.6	12369.7
36480.1	11241.2
35979.6	10891.1
37795.7	11626.3
33283.8	9460.62
29358.8	7092.67
28494.9	6285.62
26045.4	5863.88
24243.5	4978.07
24252.3	5450.51
21699.1	5811.47
23882.7	4255
22562.5	4708.71
21692	4385.3
22689.3	6058.7
21470	4980.75
21368.2	5710.56
18992.9	5149.96
19469.1	4470.68
20530.5	3546.02
18905.3	3615.33
19837.6	4854.73
21843.5	4973.82
22000.7	4394.48
19621.2	4837.43
18335.5	4658.06
19747.3	4382.44
21460	4534.39
20550.4	4882.34
20953.9	4928.33
22161.5	3642.16
22308.1	3285.03
22926.4	3999.67
22474.3	3552.91
20915.1	3317.43
22020.1	3607.15
21874.3	2421.75
21731.8	2939.68
21450	3265
17816	301
20884.1	830.053
23821.8	800.369
23626.5	525.006
24636	714.405
28364.9	845.489
27862.2	791.288
29087.2	442.477
29219.3	726.822
29261.7	539.105
30447.9	1009.49
31768.7	1131.81
33750.3	976.679
31624.6	634.182
32971	939.831
33816.6	1022.39
34833.2	737.074
33454.1	1190.08
32960.2	1237.38
33796.7	882
33239.8	1175.08
34471	1191.04
39345.3	1328.95
41082.3	1398.77
40039	1434.85
41114.8	728.523
38764.2	1583.29
38531.6	1220.29
36887.7	1681.98
36306.7	1714.85
36142.6	1474.92
29690	1991.24
25659.7	2442.68
22638.7	2511.37
20772.8	2933.15
17949.1	2993.44
15435.1	2829.43
13200.9	3251.68
11041.7	2965
10472.1	2995.93
10286.5	3507.28
9418.12	3101.87
9287.92	2971.86
9603.86	2557.47
9155.11	1759.99
8222.1	2043.71
7052.43	2473.47
5467.11	1874.04
6343.13	1658.72
5282.96	1487.13
4987.41	1285.91
6152.95	1480.36
5193.98	1303.29
4503.82	980.476
3670.95	1017.13
3017.22	1238.72
2963.02	720.62
2554	631
16424.5	1087.5
15661.2	1425.35
14774.1	1497.02
14164.1	1267.2
14942.7	1851.17
14792.6	1679.45
14577.5	1703.44
16505.2	2328.58
15794.7	2337.86
15596.7	1593.19
16287.1	1912.18
16152.2	2245.19
15220.1	2348.76
15226.8	2110.67
13481.2	1391.34
14093.7	1512.23
14098.3	1089.44
14859.6	1621.53
14984.3	2284.19
12795.4	1383.43
15718.5	1589.59
14145.4	2142.08
13470.8	2416.87
13680.7	3227.88
13799.1	3546.89
12768.9	4088.89
13932	7511.57
14921.8	10998.6
16386.5	15595.4
17749.3	18745
19064.5	23673.5
22809.3	28760.9
21667	33662.1
19798.5	35619.2
24301	34171.6
25652.1	36953.8
27147.5	32988.2
28917.6	30497.1
28155.8	33100.1
27330.8	29669
28739.8	29580
33054.5	30697.4
34491.8	30919
32629.5	28372.3
28739.7	24589.2
31401.4	22857.8
31506.6	21756.8
29854	20492.2
31799.2	19361.6
29942.3	19763.2
27010.3	19030.6
28652.7	18860.9
32512.7	19300.5
30687.9	20803.7
29254.7	21566.6
31144.2	22541.2
31618.6	20114.2
28941.1	16869.3
27883.1	15311.2
33071	14407
20921	2885
21112.5	4111.48
25781	3710.99
24679.8	3433.68
24947.5	3032.81
28355.6	2310.2
28530.3	2091.43
27511	1526.16
28808.5	1113.99
29043	1453.04
29632.8	887.106
30555.7	888.306
31667.2	1209.37
30970.7	991.927
31925.6	1021.43
33926	938.504
34154.2	638.592
34466.1	497.527
34359.4	576.649
37152.3	780.714
39571.2	765.99
41696.2	660.327
42081	727.435
41117.1	1303.04
40118.9	1374.37
44603.6	845.731
48079.7	1639.06
46793.8	2091.81
46128.1	2208.66
47167.2	2345.26
46406.9	1647.68
50021.6	1889.15
47794.7	2794.19
51778.1	3013.01
55668.6	2624.32
25785.5	9800.5
24695.2	9994.11
26634.9	11446.6
31755	12634.4
31709.9	14758.8
32912.4	16754.7
34565	18385.2
33839.7	17916.7
46538	15611.2
35844	11371
39130.3	11127
57598.4	2233.39
60969.8	2561.59
56004.4	1735.64
52233.2	2279.76
49816	2380.5

## Sheet: Fig.3e
DX-52-1 induced effects on sound-evoked motions of outer hair cell stereocilia
Base motion
Before	DX-52-1	Before	DMSO
1		1	0.674921
1.02277		1.22395	0.700142
	1.03677
	1.07119
		1	0.631392
1		0.875736	0.802396
1.09987		1	0.897906
		1.03115	0.962294
	1.06025
		1	0.938673
		0.905532	0.768918
	0.978866
1
1.01645
	1.00052
	1.06579
	1.01842	1	0.710345
		1.21861	0.928142
1
1.01888
	1.02356	1	1.19023
			1.88477
			1.50801
			1.40941
	1.10554	1
1
0.99414			1.16247
	1.00742		1.92744
	1.02205		1.72182
1			1.57106
1.05131
		1	0.911899
			1.0174
			0.956262
	1.02164	1
	1.04274		0.980602
1
1.07009			1.0849
	1.02626
	1.10407		1.20474
	1.08031
	1.11459
1
1.05078
		1
	1.06827		1.02332
			1.06757
	1.12325		1.09413
1
1.02476		1
	1.08134
	1.0058		1.1006
	1.06237
	1.13242		1.06691
1			1.03877
1.21371
		1
	1.1941	0.824345
			0.574866
	1.04938		0.573095
			0.432238
	1.11387
	1.29947	1	1.01192
1
0.99072		1	1.46739
	1.05295
	1.15703
	1.08281
	1.04322
1
0.997839
		1	1.03752
	1.30958	1.08276	1.24117
			1.12594
	1.22254
	1.07672
		1
	1.04043
		1.16
	1.46717
1			1.06291
1.06588
	1.15836		1.11064
	1.14566
	1.02571		1.15936
	1.16684
	1.02358
		1	1.15136
1			1.18808
0.980406
		1
	1.1045
			0.996813
	1.05279
			0.988534
	1.28706
		1	0.520502
		0.904043	0.714362
	1.02943
1
1.09212		1	0.844364
	1.00671	1.01301
	1.21234
	1.07533
	1.11404	1
	1.14783
		1.29758
1
			0.973101
0.888043
	0.935795	1
		0.590117
	0.990048		0.422445
			0.695316
		1
		0.63259
			0.497066
1			0.353704
0.947377			0.547336
	1.10149
	1.12971	1
	1.17268
	1.04791	0.721594
			0.805003
1
			0.605708
0.851916
			0.681793
	1.04021	1
		1.00765
			0.681132
			0.6899
		1
	0.99816
		0.972531
1			0.670499
0.416409
			0.594283
	1.02943
	1.18754	1
			0.839948
1
		1
1.87487
			0.848697
	1.50138
			0.876471
	1.11305
	1.72626	1
		1.10956
	1.42221		0.828111
1			0.784839
1.20341
	1.27362	1
	1.39241
	1.32745	1.07516
	1.10979
			0.808439
1
			0.712466
1.38522
	2.12973	1
			0.896897
	1.67532
		1
	1.99171
			1.01891
	1.56764
1
0.802096		1
	1.18666		0.427634
	1.01325
	1.01003	1
		1.17617
1			0.582721
0.790597		1
	1.14559	1.12807
	1.09313		0.560361
	1.00094
		1
		1.04688
1			0.972396
0.81441			0.865436
		1
	0.949617
	0.98914	0.966148
			0.94728
1
			0.868037
1.10783
		1
	1.48882		0.774942
		1
	0.8397		0.51287
			0.819202
1		1
1.0095
	1.29331		0.500457
	1.36014
	1.064		0.739875
1
		1
0.806483			1.44957
	1.2013
		1
	1.03785		2.03529
			1.49916
	1.05692
1		1
1.00476			1.13451
	0.93377
	0.924047	1
			0.859231
1
1.02829
	0.87011
	0.846132
1
1.07843
	0.952585
	0.949281
1
0.934512
	0.941784
	0.918808
1
0.911664
	0.926001
	0.992675
1
1.07735
	0.947703
	0.899247
1
1.14665
	0.939335
	1.03537
1
1.02016
	1.03217
	0.916299
1
0.908876
	1.05074
	1.12151
	1.09287
1
1.07116
	0.954638
	0.963641
1
0.942029
	1.01421
1
1.02308
0.944917
	1.04291
1
1.00094
	1.12914
	1.06469
1
0.818352
	0.968546
1
0.983107
	1.20758
	1.1115
1
	1.21742
	1.21744
	1.12399
1
0.876282
	0.868043
	0.838533
1
0.984237
	0.890647
	0.825897
1
1.02079
	0.917868
	0.882538
1
0.990577
	0.894618
	0.936423
1
	0.94709
	1.07597
1
	1.44639
	1.31765
	1.38531
1
1.29948
0.920767
	0.913453
	0.891759
1
0.91462
1.03256
	1.04802
	0.998248
1
0.653785
	1.0904
	1.01123
	1.02683
1
0.796124
	0.976073
	0.904389
1
1.10668
	1.37636
	1.64327
1
1.46772
	1.14893
	1.20754
	1.26454
1
0.996432
	1.07644
	0.910539
1
0.821973
	0.93436
	0.974029
1
1.06638
	0.722529
	0.679449
1
1.00975
1.04471
	0.651577
	0.708875
1
0.719656
	0.621386
	0.611811
1
1.04096
1.0636
	0.682314
	0.788131
1
0.9307
	0.389834
	0.307782
1
0.848963
	0.295083
	0.383269
1
0.93159
	0.393336
	0.320345
1
0.939433
	0.337569
	0.365748
1
1.01987
	0.80758
	1.00956
1
0.925005
	0.804197
	0.762857
1
	1.10993
1
	0.86344
1
0.910634
	0.949816
	0.958962
1
0.973721
	1.07841
	1.00576
	1.00592
1
0.905088
	0.968043
	0.904987
1
0.959434
	1.06628
	0.956764
1
1.03889
	0.772273
	0.949342
1
0.714009
	0.84659
	0.808954
1
0.786569
	1.03239
1
	1.15903
	1.04812
1
0.761711
	0.934747
1
0.933385
	0.994595
1
0.945782
	0.720667
1
0.968441
	0.751276
1
0.949418
	0.745957
1
0.918124
	0.763736
1
0.980524
	0.909702
1
0.968282
	0.894073
1
1.09074
	0.932893
1
1.03941
	0.99067
1
0.700618
	0.740419
1
0.755212
	1.02552
	1.06917
1
0.645985
	0.982827
1
0.731118
	1.13947
1
0.851906
	1.10918
1
0.755661
	1.00311
1
1.0011
	1.03662
	1.27547
1
0.870323
	0.990751
1
0.746173
	1.03392
1
0.899094
	1.05261
	1.1729
1
0.976901
	1.39241
1
0.960342
	1.06883
1
1.03703
	0.761152
1
1.08219
	1.19225
	1.1862
	1.05971
	1.0758
1
0.965095
	1.13218
	1.02473
1
0.920195
	1.07696
	1.09136
	1.12342
1
1.04302
	1.01932
	1.02402
1
0.879637
	0.716522
	0.599889
1
0.973468
	0.766719
	0.602244
1
	0.108984
1
0.616986
	0.822613
1
1.21983
	0.584642
1
0.660202
	0.298711
	0.180554
1
1.15203
	0.923329
	0.981214
1
0.901318
	1.00828
	0.992519
1
0.967776
	0.991488
	0.99316
1
0.832332
	0.51379
	0.384869
1
0.660206
	0.298767
	0.180603
1
0.96361
	1.17928
	1.1991
1
1.05241
	1.05789
	1.25098
1
1.23436
	1.18109
	1.20185
1
1.04657
	1.05531
1
1.22622
	1.30979
	1.71464
1
1.33129
	1.31153
	1.63417
1
0.946596
	0.97906
1
0.945323
	1.00236
	1.0071
1
0.963514
	0.935538
1
1.00587
	0.967845
1
0.97983
	0.954778
1
0.977953
	0.952578
1
1.77331
	2.7215
1
1.52022
	1.80014
	2.24281
1
1.58039
	1.82566
	2.51823
1
1.31265
	1.98244
	2.19061
1
	1.05218
1
	1.03825
1
1.32345
	2.74885
	2.88813
1
1.21458
	2.40544
	2.94209
1
1.35108
	0.644636
1
0.964126
	0.929577
1
0.967029
	0.864904
1
1.04111
	1.31104
	1.34872
1
1.21845
	1.37464
	1.57634
1
1.07804
	1.53584
	1.1687
	1.30698
1
1.06746
	1.4476
	1.35425
1
0.947029
	0.783878
1
0.878453
	0.729736
1
0.92007
	0.903018
	0.891091
1
0.964131
	0.985106
	1.0094
1
1.21022
	1.05645
1
0.965405
	0.906696
1
	2.23835
	1.78394
1
1.27822
	2.20459
	1.71719
	1.01218
	1.26025
	1.31172
1
1.19095
	2.16897
	1.61197
	1.14573
	1.26491
1
	1.00022
1
2.42986
	2.49388
	2.46724
	2.34739
	2.5983
1
	2.04475
	2.82196
	2.17125
1
	1.82302
	2.38847
	1.93525
1
	0.861766
1
1.00809
	0.63677
	0.713503
1
	0.959719
1
1.01262
	1.02775
	1.0086
1
	1.44693
1
0.789247
	1.31051
	1.30436
1
	1.17016
	1.08593
	1.29372
1
	1.19423
	1.36219
	1.42375
1
	0.777817
1
	0.758942
1
	0.936999
	0.845374
1
	0.9601
1
1.09447
	1.0752
1
0.56513
	0.851554
1
0.889147
	0.959224
1
0.935578
	0.901101
1
0.999028
	1.04966
1
1.8009
	2.0529
1
0.923229
	1.19723
	2.62157
	2.39079
1
1.05344
	2.2673
	2.81982
	2.7983
1
	0.801596
1
	1.11026
1
	1.01867
1
	1.15684
1
1.02372	0.914975
1
0.925456
	0.99107
1
1.1546
1.27168
	1.03405
	1.05033
	1.27485
1
	1.57445
	1.44348
	1.43738
1
0.931153
1.15619
	1.20405
	1.19208
	1.18126
1
	1.16945
	1.09953
	1.10443
1
1.00533
	1.21767
	1.086
	1.18587
1
1.03165
	1.23239
	1.10073
	0.878416
1
0.996306
	0.94338
	1.01599
	0.989655
1
0.986835
	1.06092
	0.94022
	0.969781
1
0.878711
	1.27577
	1.34859
1
0.994134
	1.34381
	1.37538
1
0.883439
	1.20681
	1.26581
1
0.809337
	1.08068
	1.19528
1
1.01367
	2.1615
	2.11389
	2.32769
1
1.15089
	2.43352
	2.33791
	2.53122
1
0.748677
	1.96416
	1.65387
	1.64277
1
1.05058
	2.29365
	2.46365
	2.33759
1
1.16667
	2.18348
	2.30291
	2.1917
1
1.02166
	2.21311
	2.09215
	2.07052
1
1.00376
	0.867202
	1.07204
1
1.23794
	1.16923
	1.11851
1
1.18867
	1.18558
	1.34424
1
1.30063
	1.09183
	1.04631
1
	1.81095
1
	1.78253
1
	1.26494
1
	0.155833
	1.28867
1
0.903178
	0.957201
1
0.872851
	0.891567
	0.903068
1
0.791704
	0.82777
1
0.888258
	0.955472

## Sheet: Fig.3f
DX-52-1 induced effects on sound-evoked motions of outer hair cell stereocilia
Tip motion
Before	DX-52-1	Before	DMSO
0.868669		0.870016	0.587112
0.890799		0.918038	0.701488
	0.881395
	0.962893
	0.994754	0.840436	0.602923
0.833479		0.852965	0.694482
0.918441		0.542187	0.481782
		0.618434	0.554732
	0.901104
	0.99914
		0.590989	0.513312
		0.540021	0.511177
	0.940888
0.801933
0.825906
	0.936467
	0.841211	1.12549	0.7779
		1.33276	0.998582
0.803304
0.810038
	0.85655	0.631132	0.656947
			0.599194
			0.601447
			0.64674
	0.852077	0.677205
0.770994
0.754124			0.667757
	0.862555		0.59082
	0.836682		0.647709
0.764034			0.690943
0.848071
		0.645346	0.5984
			0.647154
			0.628976
		0.662011
	0.77135		0.73043
0.84962
0.835194			0.732855
	0.886621		0.795316
	0.797314
	0.883409
0.852588
0.796144
	0.958646
		0.97609
	0.783072		0.926054
			1.00059
	0.919482		0.929454
0.890891
0.87114		1.01892
	0.897395
	0.954299		0.974606
	0.812627		0.989698
0.924823			1.08397
0.839679
		0.701947
	0.910423	0.630451
			0.539022
	0.948711		0.474873
			0.391268
	0.995436	0.736344	0.890989
0.813802
0.770369		0.58585	0.68762
	0.789442
	0.82266
	0.782623
	0.908968
0.95111
0.857183
		0.729576	0.826258
	0.869724	0.829358	0.703546
			0.72936
	0.874952
		0.749269
	0.984669
		0.77251
	1.08428
0.790603			0.800999
0.692518
	0.759948		0.821265
	0.720853
			0.905293
	0.883802
	0.835588
		0.697648	0.801639
0.86456			0.761085
0.758552
		0.669846
			0.719289
	0.766238
			0.73955
	0.885919
		0.940864	0.512791
		0.908514	0.790576
	0.785331
0.837495
0.720622		0.338761	0.239689
	0.867333	0.284942
	0.830445
	0.999932	0.468452
	0.876103
		0.348548
0.81314
			0.317814
0.711556
	0.710353	1.071
		1.02922
	0.679985		0.567321
			0.900903
		0.462457
		0.370537
			0.357547
0.765342			0.436297
0.678511			0.328446
	0.790904
	0.72209	0.498026
	0.804618	0.559543
			0.610661
0.895149
			0.547358
0.711437
			0.352259
	0.756287	0.830318
		0.77756
			0.392583
			0.503913
		0.954153
	0.729419
		0.725464
1.64498			0.487464
1.07655
	1.13295		0.574822
	1.25349
	1.23992
	1.14922	0.922543
			0.850186
2.12191
		1.00457
2.64416
			0.863189
	2.0207
			0.821644
	2.00948
	1.83972	0.65148
		0.631186
	1.80781		0.75003
1.22285			0.743269
1.33231
	1.27248	0.629049
	1.23772
	1.32158	0.596276
	1.09693
			0.725015
1.85037
			0.702796
1.90434
	2.47815	0.784311
			0.755552
	1.88275
		0.783701
	1.7459
			0.751725
	1.73862
1.02771
1.04902		0.907419
	0.972631		0.412575
	1.00953
	0.972224
	1.00183	1.19162
		1.13838
1.0783			0.737912
0.938195		1.15883
	1.17817	1.22232
	1.21111		0.648157
	0.839245
		1.03542
	1.17532	0.956493
0.810519			0.99337
0.899362			0.958078
	0.879281	0.983836
	1.06693
	1.07651	0.924188
1.06009			0.982103
1.0125			0.893777
	0.930104
		0.606978
	1.44188		0.599967
	0.963996
		0.538787
			0.287335
			0.437906
1.70263		0.574578
1.69076
	1.44296		0.275927
	1.29059
			0.404562
1.3669
		1.09819
1.44178			1.26562
	1.27326
		0.988597
	1.09153		1.92292
			1.3646
1.01376		0.847463
0.922378			0.837338
	0.763756
	0.721877	0.601503
			0.645679
1.02988
0.997369
	0.739327
	0.728193
1.03686
0.968203
	0.808674
	0.765377
1.04324
1.02309
	0.752393
	0.77962
1.03886
0.939199
	0.779945
1.16928
1.10368
	0.785399
	0.770057
0.994565
1.08977
	1.0394
	1.02022
	0.940396
1.14081
1.1581
	1.02785
	1.25178
	0.954561
1.18182
1.34888
	1.01735
	1.22973
	1.2961
1.15539
0.969615
	0.910357
	0.969432
	1.20006
0.610167
0.645344
	0.685593
0.696676
0.662077
0.590091
	0.68126
0.69278
0.682097
	0.747659
0.624036
0.635322
	0.602472
0.677915
0.784192
	0.792605
0.918148
	0.852357
	0.800287
0.620464
0.686559
	0.655256
	0.65543
0.704347
0.783626
	0.710477
0.726225
0.719955
	0.66984
0.880655
0.68627
	0.670245
0.863139
	0.830608
1.09107
	0.822203
	1.1399
0.901953
1.16956
0.796841
	0.925352
	0.985227
0.906773
1.0823
0.966333
	0.960982
	0.929786
	0.97755
0.848053
0.896968
	0.916541
	1.03334
	1.09919
1.06521
0.846708
	0.876222
	0.98034
1.0909
1.37084
	1.2297
	1.45823
	1.63101
1.17218
1.36797
	1.11228
	1.27933
	1.44258
0.868883
0.869042
	0.9654
	1.0166
	0.954506
0.81695
0.914219
	0.859649
	0.989728
0.808964
0.695931
	0.530141
0.829318
0.7602
0.777962
	0.499839
0.655899
0.492957
	0.429403
0.713978
0.760423
0.767533
	0.704861
0.777382
0.831001
	0.363843
0.604504
0.747092
	0.277234
0.831753
0.762762
	0.458517
	0.364509
0.827727
0.767402
	0.299494
0.714967
0.653033
	0.628944
0.569493
0.554334
	0.565316
	0.539871
0.739775
	0.753945
0.760101
	0.657845
1.23435
1.16679
	1.03754
	1.07263
	1.08618
1.22631
1.22498
	1.10709
	1.09381
	1.17518
1.24287
1.18131
	1.08735
	1.07673
	1.10544
1.32574
1.25703
	1.13416
	1.06431
	1.23116
1.1634
1.09629
	0.957797
	0.989768
	1.12522
1.04729
1.0734
	0.937509
	1.0003
	1.03691
0.693944
0.689507
	0.702642
0.763502
	0.769414
0.767614
0.666175
	0.672917
0.681881
0.745117
	0.737392
0.959958
0.90873
	0.704943
0.998666
0.905714
	0.707011
0.985903
0.943611
	0.819373
0.924529
0.943439
	0.736764
0.82806
0.725876
	0.654614
0.768208
0.679987
	0.673901
0.871256
0.818726
	0.692406
0.851727
0.791875
	0.815203
1.00312
0.758841
	0.660287
	0.722322
0.873096
0.816745
	1.07086
	1.00049
1.00167
0.733782
	1.07813
1.01334
0.832261
	1.07383
	1.04548
1.04184
0.873929
	1.097
0.967293
0.789207
	0.942673
	0.943382
1.22135
1.07853
	1.0298
	1.28835
1.02814
0.975585
	1.17943
	1.15206
1.03038
0.892318
	1.08444
1.06902
1.02052
	1.17789
	1.16827
1.27369
1.22406
	1.14711
	1.33621
1.02808
0.882334
	0.948905
	1.12622
0.835988
0.683579
	0.687083
0.95599
0.918119
	0.999383
	1.1338
	1.04275
	0.980468
0.958881
0.965018
	1.01689
	1.20735
0.91248
0.865936
	0.967277
	1.08309
	0.905524
0.960063
0.953808
	0.917718
	1.13999
0.978881
1.18501
	0.784681
	0.549797
1.0476
1.14865
	0.753943
	0.529055
0.835641
	0.0762887
0.368271
0.640918
	0.42117
0.804151
0.916756
	0.442676
0.67041
0.557356
	0.149675
1.12691
0.983399
	0.884884
0.82704
0.903277
	0.647488
	0.636623
0.825961
0.769114
	0.635355
	0.593403
0.85115
0.537269
	0.239934
	0.140535
0.670386
0.557435
	0.14976
1.16079
1.00414
	1.3325
	1.0612
1.14668
0.973779
	1.42606
	1.21353
1.20872
1.23632
	1.22779
	1.30629
0.926754
1.02381
	1.08582
	1.09933
1.31961
1.5296
	1.66874
	1.49951
1.37045
1.17938
	1.49175
	1.43806
0.713007
0.670095
	0.858854
0.833428
0.691802
	0.844172
0.766547
0.708517
	0.725941
0.780753
0.733731
	0.784451
0.727159
0.721682
	0.8024
0.779944
0.713187
	0.723753
1.07605
1.3705
	1.68901
	2.00857
0.921075
1.26043
	1.54964
	1.69127
1.08664
1.28467
	1.42598
	1.87754
0.938753
1.06638
	1.46278
	1.74436
0.742742
	0.753614
0.740933
	0.671527
1.29058
1.32239
	1.59586
	1.61969
1.33304
1.38894
	1.68647
	1.74081
0.807036
0.98156
	0.490071
0.710949
0.721622
	0.557497
0.720197
0.659767
	0.550475
0.818067
0.81832
	0.810616
1.01007
0.972065
	0.930325
0.732765
0.780582
	1.2946
	0.729554
0.816268
0.839055
	1.23246
0.76358
0.736756
	0.631939
0.761811
0.735286
	0.644946
0.611368
0.520809
	0.39895
0.659454
0.630126
	0.496672
	0.443817
0.594471
0.677346
	0.679279
0.606885
0.56075
	0.739885
0.83957
	1.56735
	1.75466
0.755842
0.828694
	1.25058
	1.1725
	0.963184
	1.09259
0.760003
0.869784
	1.23049
	1.07217
	0.93253
	0.992652
0.702362
	0.58086
0.871689
1.75997
	1.5089
	1.45326
	1.41066
	1.57784
0.928144
	1.52833
	1.70025
	1.33848
0.675969
	1.24541
	1.53198
	1.20698
1.2072
	0.75611
0.943683
1.00371
	0.517062
0.859487
	0.61227
1.19514
1.07978
	0.774496
1.3516
	1.48229
1.25713
1.3372
	1.54139
	1.52926
0.954427
	0.817551
	0.913137
	0.878617
1.10622
	1.06678
	1.1629
	1.05164
0.733149
	0.54926
0.590453
	0.533383
1.21057
	1.44223
	1.10218
1.27429
	1.38596
0.632001
0.868189
	0.849171
0.73888
0.461619
	0.768892
0.430573
0.685632
	0.499376
0.616604
1.03939
	0.785937
0.728761
0.93706
	1.02621
0.842068
1.79283
	2.22277
0.786775
0.838317
	1.52691
	1.85469
	1.31956
0.934983
1.12088
	2.16679
	2.1509
0.782757
	0.531074
0.832744
	0.861531
1.04254
	0.184186
0.930437
	0.867415
0.694517
0.640974
	0.659306
0.71979
0.63667
	0.652625
0.737111
0.70181
0.734427
	0.748506
	0.9409
0.932568
	0.813404
	1.3408
	1.20851
0.913878
0.810163
0.812118
	0.857918
	0.967084
0.73105
	0.724764
	0.897308
	0.923731
0.703165
0.759723
	1.13431
	0.980057
	1.04319
1.08039
0.804662
	1.06943
	1.08633
	1.19852
1.16404
0.951725
	1.05833
	0.971422
0.703184
0.818433
	0.980259
	0.858348
0.940868
0.913076
	1.1831
	1.28997
0.917345
0.94967
	1.15736
	1.33141
0.809494
0.965063
	1.07882
	1.07906
0.79303
0.839338
	1.05154
	1.0557
0.915841
0.92631
	2.27086
	2.27312
	2.13699
0.905217
0.926513
	2.3866
	2.27978
	2.22147
0.891734
0.658533
	1.8435
	1.50243
	1.49161
0.891865
0.919532
	2.12095
	2.11288
	2.06088
0.877534
0.874432
	2.04584
	2.00817
	1.90893
0.879219
0.861553
	1.68615
	1.91028
	1.89895
0.692833
0.790494
	0.693068
	0.76634
0.803465
0.944901
	0.851354
	0.89786
0.816188
0.919468
	0.736156
	0.877925
0.750746
0.787676
	0.823121
	0.779498
1.18886
	1.77966
0.90447
	1.60977
0.978544
	1.30714
0.829443
	0.125527
	1.1406
0.986206
0.905319
	0.947349
0.96833
0.963087
	0.955691
	0.94059
0.94692
0.847327
	0.879099
0.818317
0.883722
	0.94183

## Sheet: Fig.3g
DX-52-1 induced effects on sound-evoked motions of outer hair cell stereocilia
Deflection
Before	DX.52-1	Before	DMSO
0.280826		0.281367	0.381154
0.405967		0.50164	0.273387
	0.215301
	0.332934
	0.163756	0.366568	0.431325
0.365672		0.284625	0.203972
0.335248		0.709776	0.605548
		0.736619	0.623072
	0.235879
	0.252854
		0.766141	0.639366
		0.580663	0.410755
	0.37421
0.389358
0.3829
	0.315656
	0.398744
	0.312667	0.552035	0.22581
		0.728306	0.208022
0.348878
0.369361
	0.284365	0.526426	0.751329
			1.76094
			1.37282
			1.2616
	0.330167
	0.372917	0.405187
0.423734
0.382804			0.859324
	0.345651		1.82681
	0.384302
	0.386307		1.56936
0.391012			1.3761
0.374991
		0.462424	0.43477
			0.581607
			0.3819
	0.295452
	0.376806	0.472502
	0.416351		0.440986
0.449882
0.417403			0.574521
	0.429666
	0.464437		0.552031
	0.501208
0.343669
0.404012
	0.390975
		0.0452277
	0.432306		0.160701
			0.31278
	0.335313		0.283395
0.180873
0.246509		0.0842474
	0.368994
			0.186872
	0.539891
	0.600292		0.343954
0.419569			0.331918
0.665118
		0.455925
	0.440606	0.319638
			0.131748
			0.160567
			0.109323
	0.40595
	0.590312	0.26481	0.138308
0.653783
0.604868		0.473251	1.00822
	0.658568
	0.800268
	0.703124
	0.503103
0.64067
0.534718
		0.594107	0.537546
	0.871784	0.58581	0.826792
			0.679485
	0.801829
	0.614998
		0.545395
		0.651849
	0.397408
0.659347			0.526767
0.67695
	0.765558		0.607188
	0.805729
	0.672514		0.769803
	0.423819
		0.306334	0.789208
0.617114			0.913986
0.521355
		0.359508
	0.711176
			0.586196
	0.688831
			0.863201
	0.756936
	0.30625	0.0797259	0.0744587
		0.0978043	0.122281
0.611683
0.67122		1.07623	0.821907
	0.657562	1.13625
	0.7795
	0.673963
	0.330588	1.05253
	0.305943
		1.47532
0.671621
			1.00024
0.493766
	0.605785	0.727751
		0.872471
	0.65734		0.521435
			1.28625
	0.476207
		0.870961
		0.498717
	0.210515		0.189224
0.682462			0.194554
0.536335			0.275991
	0.794851
	0.743414	0.933457
	0.705512
	0.403685	0.444654
			0.45101
0.704253
			0.286056
0.389963
			0.370095
	0.586895
	0.67614	0.42292
		0.464632
	0.508713		0.325338
			0.191836
	0.433783
		0.320482
		0.48895
0.775349			0.228371
0.629933
	0.710512		0.0565348
	0.502931
	0.714938	0.115484
			0.173563
1.18224
		0.157556
1.5118
			0.280775
	0.80096
			0.175995
	0.918722
	0.981014	0.688016
		0.797436
	1.13812		0.662656
0.272168			0.62301
0.624154
	0.43119	0.743159
	0.55859
	0.517459	0.790343
	0.629237
			0.634914
0.882316
			0.593825
0.867494
	1.24606	0.433832
			0.406388
	0.698472
		0.423675
	0.976475
			0.511488
	0.745479
0.355433
0.309435		0.239384
	0.592452		0.0808564
	0.349793
	0.574559	0.209156
		0.108622
0.295727			0.157139
0.318827		0.171893
	0.546443	0.121948
	0.536791		0.100363
	0.508355
		0.288558
	0.64232	0.356147
0.816285			0.413203
0.426985			0.349728
	0.383683	0.331341
	0.551358
	0.59109	0.38807
			0.328186
0.297593
			0.313008
0.739052
	0.559143
		0.675413
	1.01569		0.523379
	0.317649
		0.609029
			0.271871
			0.532038
0.721462		0.635521
0.869938
	0.532566		0.263782
	0.605222
			0.478593
0.417753
		0.224843
0.750375			0.360808
		0.322877
	0.451093		0.985723
			0.600943
	0.413834
0.127468		0.314354
0.161074			0.489068
	0.362814	0.595795
	0.157572
			0.374128
0.150591
0.108367
	0.325561
	0.248365
0.126519
0.176515
	0.298425
	0.281497
0.200813
0.181057
	0.31437
	0.301084
0.180997
0.164141
	0.338459
	0.297824
0.317307
0.172782
	0.2416
	0.344171
0.318918
0.726889
	0.452926
	0.529331
0.238834
0.338213
	0.521423
	0.226633
0.305146
0.467163
	0.471463
	0.505949
0.32157
0.44236
	0.249884
	0.415643
0.599331
0.516435
	0.559279
	0.593159
0.545434
0.604438
0.526494
	0.674104
	0.668804
0.527055
0.5274
	0.676007
	0.69677
0.669178
0.396806
	0.571515
	0.687181
0.595559
0.536859
	0.592085
	0.76604
0.617591
	0.567535
	0.706477
	0.755571
0.507341
0.266359
	0.355141
	0.315084
0.336825
0.366965
	0.360094
	0.284619
0.458456
0.411295
	0.405565
	0.374378
0.270443
0.337772
	0.265341
	0.48798
0.500638
	0.467002
	0.50072
0.338252
	0.878328
	0.709859
	0.550511
0.490899
0.448425
0.355138
	0.571356
	0.488727
0.433772
0.399588
0.36066
	0.51644
	0.444962
0.522204
0.338128
	0.678399
	0.591128
	0.63307
0.309519
0.434062
	0.484136
	0.537817
0.485116
0.731178
	0.83191
	0.811481
	0.892407
0.403057
0.836908
	0.586465
	0.684821
	0.811503
0.55396
0.601813
	0.774254
	0.581461
	0.58128
0.624045
0.437096
	0.523058
	0.44516
0.725276
0.755071
	0.469899
	0.493729
0.626772
0.588054
0.667198
	0.38657
	0.467373
0.823315
0.423658
	0.448914
	0.476437
0.659779
0.745385
0.704278
	0.440797
	0.419015
0.386722
0.303558
	0.168345
	0.124216
0.544486
0.327027
	0.202487
	0.116438
0.430243
0.392159
	0.186768
	0.192246
0.414823
0.348322
	0.130937
	0.193672
0.866362
0.81321
	0.612479
	0.820737
	0.571684
0.808126
0.770853
	0.578031
	0.566334
0.707635
	0.754738
	0.56447
0.648628
	0.554769
	0.599331
0.269369
0.312288
	0.168403
	0.161674
0.281311
0.284702
	0.137223
	0.215719
0.375137
0.297988
	0.26431
	0.226525
0.401188
0.385041
	0.164631
	0.344316
0.2072
0.205718
	0.262973
	0.257284
0.266009
0.619431
	0.317339
	0.234458
0.597436
0.404046
	0.692454
	0.659864
0.580283
	0.813349
	0.7116
0.616831
0.439535
	0.662367
	0.659701
0.539665
0.475198
	0.696072
	0.586098
0.344507
0.311286
	0.278955
0.266684
0.381948
	0.246637
0.320061
0.258144
	0.303365
0.29609
0.29216
	0.250169
0.584427
0.617375
	0.5726
	0.5523
0.594423
0.654822
	0.51225
0.5183
0.775424
	0.545538
0.512882
0.623741
	0.552932
	0.528724
0.553416
0.148794
	0.429667
0.39538
0.150264
	0.445801
0.539278
0.242988
	0.37661
0.437068
0.149088
	0.462033
0.521587
0.155799
	0.483003
0.457004
0.188222
	0.457944
0.799236
0.297544
	0.745253
0.769614
0.286048
	0.742641
	0.68897
0.750992
0.212882
	0.574288
0.607672
0.24891
	0.667671
	0.618677
0.662661
0.409494
	0.710814
0.62472
0.219159
	0.52288
0.305835
0.420974
	0.38406
0.569719
0.764301
	0.758683
	0.868975
	0.490081
0.503545
0.549005
	0.63522
	0.725214
0.541296
0.316958
	0.761227
	0.838086
	0.659169
0.498341
0.587316
	0.651243
	0.767943
0.387353
0.494805
	0.173349
	0.167632
0.378055
0.403027
	0.314397
	0.220563
0.272632
	0.0803756
0.872326
0.309758
	0.612949
0.562205
0.805009
	0.465068
0.449219
0.246149
	0.190167
	0.133734
0.212487
0.523825
	0.590941
	0.457922
	0.726329
0.553622
0.303565
	0.67658
	0.566455
	0.503214
0.412999
0.436298
	0.659945
	0.611887
0.595369
0.42665
	0.345106
	0.25701
0.449186
0.246131
	0.190153
	0.133724
0.202129
0.354456
	0.67778
	0.786508
0.433473
0.206292
	0.455576
0.505268
0.476986
	0.738787
0.411399
0.427625
	0.441803
0.528492
0.453385
	0.476596
0.409675
0.630473
	0.679072
0.524683
0.315134
	0.676904
	0.737272
0.698033
0.701317
	0.56948
	0.83261
0.529877
0.479076
	0.452702
0.477236
0.487628
	0.454838
0.487971
0.476183
	0.492785
	0.456678
0.514166
0.489134
	0.439183
	0.444482
0.25296
0.725077
	0.802134
	1.60198
0.172007
0.576033
	0.731871
	1.24433
0.196313
0.468755
	0.973196
	1.61444
0.202193
0.482485
	1.06169
	1.24827
0.595661
	0.625363
	0.564728
0.608228
	0.603154
	0.548875
1.05479
1.20704
	1.38896
	1.67519
1.06641
1.06071
	1.99103
	1.46799
0.577949
0.86735
	0.494663
0.481216
0.4957
	0.562325
0.52823
0.50228
	0.523865
0.616806
0.690818
	0.821955
	0.76224
0.602214
0.799831
	0.837604
	0.726756
0.545051
0.231349
	0.431831
0.626061
0.596311
	0.992916
	0.948894
0.473046
0.472855
0.751675
	0.94155
	1.11857
0.808763
0.780007
	0.654656
	0.717285
0.806082
0.704092
	0.614368
	0.675783
0.622778
0.6863
	0.6285
	0.673125
0.639354
0.709542
	0.697843
	0.684792
0.580103
0.632192
	1.05926
	0.879891
	1.12252
0.531439
0.573106
	0.942678
	1.0387
0.470844
0.433186
	0.591416
	0.533665
	0.568217
0.348338
0.407052
	0.625155
	0.669701
	0.572615
	0.600935
0.697419
0.702435
	0.666652
	0.569636
0.635097
0.582715
	0.561265
	0.53517
1.54222
	1.64911
	0.951664
0.28876
0.539361
	1.18641
	0.860553
	0.592898
	0.598986
0.28805
0.440465
	1.14383
	0.768366
	0.421879
	0.523968
0.581768
	0.540238
	0.545945
0.284474
1.1719
	1.36633
	1.37714
	1.21559
	1.36338
0.488806
	0.49051
0.528531
0.550074
	0.448682
	0.409676
0.185529
	0.632239
	1.41091
	0.923629
0.356709
	0.632349
	1.11025
	0.763284
1.0103
	0.607156
	0.826143
0.952176
1.0437
	0.580733
	0.625032
	0.67754
0.597333
	0.627921
0.510712
0.47551
	0.618457
	0.572729
0.54094
	0.862679
0.629219
0.556694
	0.698514
	0.675434
0.198988
	0.761057
	0.579293
	0.903888
0.269484
	0.824788
	1.13662
	0.964324
0.415183
	0.456529
0.712067
	0.370114
0.599728
	0.737645
	0.578849
0.615541
	0.656149
0.521108
0.686022
	0.61707
0.518567
0.778514
	0.550251
0.690767
0.684188
	0.712909
0.593748
0.394599
	0.369248
0.768342
0.58429
	0.633684
	0.7631
0.519074
0.875579
	0.488141
0.321698
0.275305
	0.23921
0.549593
0.263444
	0.443636
0.761841
0.422868
	0.751705
	0.958368
	1.14849
0.41025
0.328005
	1.98984
	0.849912
	0.822936
0.248833
	0.478431
0.372584
	0.414317
0.337208
	0.920015
0.463988
	0.546615
1.06637
0.491548
	0.335192
0.453963
0.470475
	0.344712
0.385064
0.559683
0.770085
	0.556918
	0.432314
0.32402
	1.01367
	0.427617
0.598175
0.163797
0.53666
	0.7084
	0.594187
	0.518309
0.53115
	0.857941
	0.4241
0.478967
0.474425
	0.448595
	0.382566
0.326769
0.100272
	0.499751
	0.59525
0.213311
0.259654
	0.529123
	0.44951
0.426669
0.59829
	0.382367
	0.514787
0.242414
0.10718
	0.262246
	0.203268
0.282035
0.21636
	0.341394
	0.129033
0.291153
0.19174
	0.27052
	0.325332
0.501537
0.219212
	0.232403
	0.205893
0.131884
0.179739
	0.212474
	0.307265
	0.349508
0.112889
0.282426
	0.11986
	0.417454
	0.462917
0.194093
0.142794
	0.216279
	0.24824
	0.222081
0.182419
0.184962
	0.357711
	0.47336
	0.39418
0.274545
0.336322
	0.318953
	0.45521
	0.337995
0.196638
0.210622
	0.55148
	0.339579
	0.227525
0.720495
0.735082
	0.543833
	0.795545
0.657999
0.888651
	0.82014
	0.7408
0.680636
0.915321
	0.911857
	1.09283
0.677023
1.08419
	0.713616
	0.669298
0.302813
	0.600962
0.195868
	0.457378
0.354474
	0.314831
0.298827
	0.192228
	0.299811
0.524892
0.510352
	0.41395
0.44701
0.36849
	0.280804
	0.433128
0.391658
0.349041
	0.376451
0.342918
0.419225
	0.131267

## Sheet: Fig.3h
DX-52-1 induced effects on sound-evoked motions of outer hair cell stereocilia
Deflection amplitude time course
	Before		After
Time (min)	Mean	SEM	Mean	SEM
-14	0.496	0.017
-6	0.4999	0.022
0
9			0.572	0.03
20			0.546	0.028
28			0.481	0.033
37			0.49	0.062

## Sheet: Fig.4b
DX-52-1 induced effects on the OHC electromotility, lipid mobility and microphonics
Electromotility amplitude time course
	Before		After
Time (min)	Mean	SEM	Mean	SEM
-13	1
-7	1.08541	0.051139
0
9			1.49616	0.144076
19			1.53842	0.131791
26			1.39665	0.169464
36			1.3254	0.149315

## Sheet: Fig.4c
DX-52-1 induced effects on the OHC electromotility, lipid mobility and microphonics
Electromotility amplitude
Before	DX-52-1	Before	DMSO
97.6783	122.062	97.6783	87.8996
		97.6783	16.88
111.042	389.367
		91.2691	37.516
100.701	222.988
		146.152	122.573
124.472	397.147
		97.6783	96.7147
		97.6783	107.703
93.1806	336.59
		126.293	150.368
97.6783	110.061
		62.154	137.73
97.6783	122.476
		97.6783	81.6701
63.2344	68.2602
102.552	241.423
86.9685	126.936
97.6783	39.6057
99.3721	166.053
102.466	86.112
97.6783	592.703
96.7123	120.314
		113.731	382.542
120.357	15.0203	97.6783	77.6525
104.443	61.9293	97.6783	95.187
		97.6783	83.626
		179.369	220.436
		113.603	60.7575
82.1974	98.562
68.0144	39.7006
120.463	76.2726
73.2551	163.206
83.8657	492.233
88.809	245.273
71.7694	40.2143
97.6783	217.179
139.476	204.603
110.607	74.1287
95.5847	41.6655
103.127	124.168
124.49	172.708
84.8126	61.2296
108.697	128.467
112.919	238.813
67.5659	115.512
81.421	61.9847
116.804	150.638
70.9413	89.473
71.0406	92.5949
66.4184	137.747
95.0942	74.4612
97.6783	859.341
71.7883	82.061
97.6783	54.9873
140.96	138.445
70.6598	90.9318
97.6783	61.5483
137.522	137.933
132.608	188.644
102.097	91.8874
81.4807	58.6098
63.8678	71.1194
79.9878	74.2282
106.804	77.6459
97.6783	29.3086
109.14	44.1027
115.367	52.1138
128.658	321.797
97.6783	125.292
89.1128	75.3412
78.3161	62.949
73.5408	53.2546
97.6783	140.356
137.182	72.3964
101.736	49.8151
97.6783	124.214
138.649	121.115
153.877	155.649
146.867	162.382
122.176	88.1497
143.015	133.037
82.917	81.948
101.342	99.5638
133.706	99.5111
135.769	121.729
135.867	128.397
107.423	98.0919
93.5305	69.436
89.2211	84.1452
107.435	113.106
128.218	131.94
112.587	116.762
95.1188	27.6437
113.888	105.707
93.4794	399.991
105.038	57.7775
112.615	946.255
98.5972	103.174
97.1908	143.621
68.4746	97.7161
86.4039	68.6903
90.6821	112.49
80.7995	36.5568
85.7459	102.313
153.456	316.914
99.8444	236.988
175.615	108.647
97.6783	217.179
119.861	79.5995
119.961	58.1738
109.14	44.1027
97.6783	291.319
97.6783	251.563
69.0133	56.836
115.367	52.1138
83.8778	35.2521
114.969	45.7091
91.9394	31.4579
125.502	121.064
89.8768	101.81
107.806	56.939
97.7332	182.532
96.1646	283.964
97.6783	260.126
97.6783	209.583
92.9019	81.8793
101.84	95.0817
110.839	167.978
69.5854	77.1245
94.8768	60.0684
115.222	51.4578
102.03	39.2711
100.079	33.2884
73.1973	104.557
99.2541	140.61
68.8237	100.548
94.6741	107.656
103.798	103.408
67.2154	76.1191
74.2687	61.535

## Sheet: Fig.4e
DX-52-1 induced effects on the OHC electromotility, lipid mobility and microphonics
FRAP time course
Time (min)	Before	DX-52-1	Before	DMSO
0	0.47279	0.60136	0.54828	0.5073
2.21	0.50903	0.64521	0.58881	0.56625
7.21	0.5744	0.72002	0.64759	0.61991
12.22	0.62563	0.76936	0.68829	0.67415
17.23	0.66813	0.81095	0.71998	0.70958
22.24	0.69662	0.84319	0.74879	0.73739
27.24	0.72903	0.86958	0.77893	0.76114
32.25	0.76038	0.88674	0.80456	0.79047
37.26	0.7831	0.90353	0.82188	0.80806
42.26	0.81005	0.91598	0.83799	0.83435
47.27	0.82751	0.93392	0.85637	0.84208
52.27	0.8462	0.94496	0.87347	0.86572
57.28	0.86529	0.94821	0.87825	0.87339
62.29	0.88121	0.9541	0.89153	0.88136
67.31	0.89258	0.96369	0.90209	0.89225
72.31	0.90536	0.97151	0.90925	0.90247
77.32	0.91768	0.97481	0.91991	0.91202
82.33	0.92622	0.97584	0.92869	0.91291
87.34	0.93912	0.97509	0.93723	0.9225
92.34	0.94575	0.98341	0.94215	0.93702
97.34	0.94703	0.98637	0.95646	0.95302
102.35	0.95737	0.98796	0.95703	0.96215

## Sheet: Fig.4f
DX-52-1 induced effects on the OHC electromotility, lipid mobility and microphonics
FRAP τ1/2
Before	DX-52-1	Before	DMSO
1	0.2561	1	1.17043
1	1.44231	1	1.03584
1	0.325017	1	1.16804
1	0.859198	1	1.84855
1	0.699392	1	0.837079
1	0.682445	1	0.973596
1	0.763657	1	1.15388
1	0.603876	1	0.998398
1	0.260148	1	0.753802
1	1.14046	1	1.27085
1	1.1562	1	1.11039
1	0.690821	1	1.33502
1	0.584015	1	0.579752
1	0.575163	1	1.07522
1	1.06094
1	0.888332
1	0.802693
1	1.90924
1	0.313628
1	0.416821
1	0.385704
1	1.64246
1	0.836695
1	0.429913

[truncated: 41 more sheets: Fig.4h, Fig.4i, Fig.4j, Fig.4k, Fig.4l, Fig.5a, Fig.5b, Fig.5c, Fig.5d, Fig.5e, Fig.5f, Fig.6c, Fig.6d, Fig.6e, Fig.6f, Fig.7b, Fig.7c, Fig.7e, Fig.7f, Fig.7h …]
