# Supplementary material for: Radixin modulates the function of outer hair cell stereocilia
Source: Commun Biol. 2020 Dec 23;3:792. doi: 10.1038/s42003-020-01506-y (PMC7758333; doi:10.1038/s42003-020-01506-y)
Supplement: Supplementary file 5 — Supplementary Data 2 [file 42003_2020_1506_MOESM5_ESM.xlsx]

## Sheet: READ_ME
#Version 4.1, full spreadsheet template for submitting data to ClinVar.
Release date: 8/21/2018
Complete instructions available here: www.ncbi.nlm.nih.gov/clinvar/docs/submit/ If you have any questions about this form, please contact us at clinvar@ncbi.nlm.nih.gov
Please register in the ClinVar Submission Portal before you submit: https://submit.ncbi.nlm.nih.gov/clinvar/ After your registration is approved, you can upload your spreadsheet in the Submission Portal.
Please note this workbook consists of seven worksheets, including this one. TheVariant worksheet is required for all submission files.
Sheet name	Description	Comment
READ_ME	This sheet. Overview of the template and general instructions.
SubmissionInfo (hidden)	To register information about the submitter, and information that pertains to all data in the submission file.	Only used by submitters who drop their submission files on the ftp site. Submitters who use the Submission Portal provide the information on this tab in the Submission Portal itself, and should NOT use this tab at all.
Variant	To register summary-level information about variant interpretations, including the variant, condition, and clinical significance. Aggregate-level evidence for the interpretations may also be provided on this worksheet.	REQUIRED for all submission files. All interpretations are reported on this worksheet (columns A-AW), whether for a new or updated record. Information about individuals with the variant as evidence for the interpretations may be provided on this worksheet as counts (columns AX-CS) *OR* on the CaseData worksheet as individual data. Please do not provide the same evidence on both worksheets to avoi…
CaseData	To register individual-level data from clinical testing or research laboratories as evidence for the interpretations reported on the Variant worksheet.	OPTIONAL. This worksheet is used in combination with the Variant worksheet.
PhenotypicDetails (hidden)	This tab is available for comment but it is not processed yet. To register detailed phenotypic individual-level data from clinical testing or research laboratories as evidence for the interpretations reported on the Variant worksheet.	OPTIONAL. This worksheet will be used in combination with the Variant and CaseData worksheets.
FunctionalEvidence	To register the submitter's functional experiments as evidence for the interpretations reported on the Variant worksheet. This tab is for research labs who submit their experimental results to ClinVar, e.g. for animal models, in vitro experiments, etc.	OPTIONAL. This worksheet is used in combination with the Variant worksheet.
Deletes	To delete previously submitted records (SCVs).	REQUIRED for deleted interpretations. This worksheet is used only when you are requesting to delete one or more of your previously submitted records (SCVs).

## Sheet: SubmissionInfo
Complete instructions available here: www.ncbi.nlm.nih.gov/clinvar/docs/submit/
#Version 4.1
Release date: 4/28/2016
Submitter info - for columns A-T, multiple rows may be filled in to provide information for each submitter for this submission.																				Submission info - for columns U-AC, please fill in a single row with data that applies to the whole submission.
Note that if you submit this file through the Submission Portal, we will use the submitter information in the portal, and ignore the information in this tab. Please visit the Submission Portal if you need to update your submitter information.
##SubmitterID	SubmitterIDType	Submitter type	Submitter first name	Submitter last name	Submitter phone	Submitter email	Submitter role	Organization type	Organization	OrganizationID	Organization abbreviation	Organization URL	Institution	Street	City	State/Province	Country	Postal code	Primary organization	Submission name	Study name	Study description	Review status	Release status	Base URL	Submission date	Citation	Assembly name
Optional: Your ClinVar/GTR PersonID, if you have submitted to ClinVar before, or your lab or organization's Handle, if you have submitted to dbSNP before. Otherwise, please leave this column blank.	Optional: The type of identifier provided in column A. Allowed values are Handle and PersonID.	Required. One and only one submitter must be the Contact, i.e. the individual to be contacted by ClinVar staff with questions about the content of the submission. The Contact’s information is private by default; if it should be public, use Contact, Public. Additional submitters may also be provided. Use Public for submitters who should be listed publicly as the source of information; otherwise, s…	Required. The first name of the submitter. This will be kept public or private, as indicated in Submitter type.	Required. The last name of the submitter. This will be kept public or private, as indicated in Submitter type.	Required. The phone number of the submitter. This will be kept public or private, as indicated in Submitter type.	Required. The email address of the submitter. This will be kept public or private, as indicated in Submitter type.	Required but only for public submitters. The submitter's role within the submitting organization. Note that here, "Contact" is the person that ClinVar users may contact with questions. This person may be the same as or different from the ClinVar contact, indicated in column C.	Required. Indicate the appropriate category for your organization: lab, LSDB, clinic, resource, consortium, other.	Required. Name of your lab or organization.	Optional identifier for your organization in GTR/ClinVar. Applicable if your group has submitted to GTR or ClinVar previously. Note that this identifier is an integer, not the GTRL identifier from GTR.	Required: An abbreviation for your organization, suitable for display on webpages. This abbreviation must be unique, so ClinVar staff may work with you to determine an abbreviation that is both appropriate and unique.	Optional. The URL for your organization's website/homepage.	Required.The name of a larger institution that your organization or lab is part of.	Optional. Mailing address building/ street. Up to 3 address lines can be separated by a semicolon.	Required if OrganizationID or SubmitterID Handle is not provided. Mailing address city.	Optional but recommended. Mailing address state or province.	Required if OrganizationID or SubmitterID Handle is not provided. Mailing address country.	Optional but recommended. Mailing address postal code.	Required if more than one organization is provided. Please enter "primary" for the *one* organization that should be considered primary for display on the ClinVar website.	Required if either Submission description or study name is provided. The name for this batch of submitted interpretations. This name will be indexed for searching ClinVar's website. NOTE: To be compatible with current processing in dbSNP, a submission name must be different for every batch submitted using the same HANDLE. Please make sure the name is a single word; if it is must be more than a si…	Optional; most ClinVar submissions do not have a study name. Used for a large-scale study funded by a granting agency for this study name, and the study name helps to define the submitting organization, e.g. CSER, ClinSeq, Framingham. The study name should be short and specific.	Optional. A description of this named study, limited to 255 characters including spaces. Do not use if Study name is not provided.	Optional. Level of review for the clinical significance for all variants in this submission. If your organization has already been approved as an expert panel or practice guideline group (www.ncbi.nlm.nih.gov/clinvar/docs/review_guidelines/), please indicate the review status of this submission. Review status of all other submissions will be calculated by ClinVar.	Optional. This allows a temporary hold on data being presented publicly. Allowed values are public or hold until published. If no value is provided, the default is public.	Optional. If you maintain a website with variant specific pages whose URLs can be constructed with a base URL + the Local ID provided on the Variant tab, please enter the base URL in this column.	Optional. If not provided, the date the file was received will be used. Use the format yyyy-mm-dd.	Optional. Citation for the complete submission. Any of PubMed, PubMedCentral, DOI, combined with the id in that database (e.g. PMID:123456). Separate multiple citations with a semicolon.	Required. The genome assembly that was used to call variants in this submission. All variants in this file should use the same genome assembly. Allowed values: NCBI36, hg18, GRCh37, hg19, GRCh38, hg38.
Please start your submission in the next row.

## Sheet: Variant
This worksheet is REQUIRED for all submission files. All interpretations are reported on this worksheet. Evidence for the interpretations may be provided on this worksheet as aggregate data *OR* on the CaseData worksheet as individual data. Please do not provide evidence both ways to avoid double-counting.		Options to define the reported variants: 1. Define sequence variants by HGVS expression in columns D-E 2. OR define sequence variants by chromosome coordinates in columns F-K 3. Define structural variants in columns F-H *and* K-V; see cell L1 for more information on structural variant coordinates 4. Define cytogenetic variants in column F. We recommend that you choose *one* of these options to de…									Use only 1-based coordinates, not 0-based. If the exact coordinates (to basepair resolution) of the variant call are known, enter only the start and stop coordinates. Otherwise, use outer_start (lower value) and inner_start (upper value) to define the interval in which the call begins. Likewise, use inner_stop (lower value) and outer_stop (upper value) to define the interval in which the call end…																		Detailed information about reporting condition is available here: http://www.ncbi.nlm.nih.gov/clinvar/docs/faq_submitters/#pheno To identify the condition for which you are interpreting a variant: - provide a database identifer, e.g. an OMIM ID or an HPO ID, in the Condition ID type and Condition ID value columns. - if there is no database identifer for the condition, please provide your term for…									ClinVar's calculation of review status gives additional weight to submitted records that include the criteria used for the variant interpretation ("assertion criteria") AND either evidence for the interpretation or a public contact for the submitting organization. Submitted records (SCVs) with assertion criteria AND evidence or a public contact achieve the review status of "criteria provided, sin…											You may submit aggregate data on the Variant tab *or* individual data on the CaseData tab but not both, to prevent double-counting. Data submitted on the CaseData tab will be summed by ClinVar and included in aggregate data.
		Gene		Variant definition						Structural variant definition																		Variant - more	Interpreted condition - the condition for which you are interpreting the variant							Clinical significance												Clinical significance - more	Details of test and individuals tested
##Local ID	Linking ID	Gene symbol	Reference sequence	HGVS	Chromosome	Start	Stop	Reference allele	Alternate allele	Variant type	Outer start	Inner start	Inner stop	Outer stop	Variant length	Copy number	Reference copy number	Breakpoint 1	Breakpoint 2	Comment on variant	Trace or probe data	click '+' above this column to define sequence variants by chromosome coordinates or to define structural variants	Variation identifiers	Location	Alternate designations	Official allele name	URL	click '+' above this column for more columns for variant information	Condition ID type	Condition ID value	Preferred condition name	Condition category	Condition uncertainty	Condition comment	click '+' above this column for more columns about the condition	Clinical significance	Date last evaluated	Assertion method	Assertion method citation	Mode of inheritance	Clinical significance citations	Citations or URLs for clinical significance without database identifiers	Comment on clinical significance	Explanation if clinical significance is other or drug response	Drug response condition	Functional consequence	Comment on functional consequence	click '+' above this column for more columns about clinical significance information	Collection method
Optional, but highly recommended. The stable unique identifier your organization uses to identifiy this variant. This identifier will be public so should not include protected health information.	Required if you are also providing data on the CaseData or FunctionalEvidence tab, to connect rows on the two tabs. Also required if you provide multiple rows on the Variant tab for multiple aggregate observations, to link the rows together. If a variant is submitted with only one condition on the Variant tab, you can use the HGVS or chromosome coordinates as the Linking ID. If a variant is submi…	Optional. This must be the preferred symbol from HGNC, if available. Separate multiple symbols with a semi-colon. Gene symbol should only be provided to indicate the gene-disease relationship supporting the variant interpretation. Gene symbol is not expected for CNVs or cytogenetic variants, except to make a statement that a specific gene within the variant has a relationship to the interpreted c…	Required for sequence variants unless chromosome and some combination of start and stop are provided. The reference sequence for the HGVS expression provided in the next column, e.g. NM_000492.3, NG_016465.3, or NC_000007.13.	Required for sequence variants unless chromosome and some combination of start and stop are provided. Provide the c. or g. portion of the nucleotide HGVS expression for the variant(s) being reported related to condition. (https://varnomen.hgvs.org/). Can also be used for a haplotype or compound heterozygotes if the interpretation is specific for a combination of variants, e.g. c.[76A>C;105G>A] or…	Required for structural variants, and also for sequence variants not described by HGVS expression. Note - you will also need to provide the name of the genome assembly used for all variants in this submission when you upload this file in the ClinVar Submission Portal. - For variants defined with chromosome coordinates, provide the chromosome number (e.g.14, X, MT). - For variants defined cytogene…	Required for sequence variants only defined by chromosome coordinates (not HGVS expression); also required for structural variants when absolute start is known. The start location for the reference allele in chromosome coordinates. If only start is provided, stop will be presumed to be the same coordinate.	Required for sequence variants defined only by chromosome coordinates (not by an HGVS expression) and not submitted according to the VCF standard; also required for structural variants when absolute stop is known. The stop location for the reference allele in chromosome coordinates. If only start is provided, the submission will be processed as if the definition meets the VCF standard.	Required for sequence variants if an HGVS expression is not provided and the variant is not a deletion. The reference allele for the submitted variant. For an insertion, enter '-' and select 'Insertion' as 'Variant type'.	Required for sequence variants if HGVS expression is not provided. The alternate allele for the submitted variant. For a deletion, enter '-' and select 'Deletion' as 'Variant type'.	Required for any variant for which the reference and alternate alleles are not specified. In practice, this will occur for structural variants, and for deletions or duplications described only by genomic coordinates.	Optional, to indicate imprecise locations for structural variants.	Optional, to indicate imprecise locations for structural variants. See instructions above.	Optional, to indicate imprecise locations for structural variants. See instructions above.	Optional, to indicate imprecise locations for structural variants. See instructions above.	Required for structural variants if outer start/stop is provided but inner start/stop is not provided. See instructions above.	Optional, and only for structural variants described as copy number gain or copy number loss in the Variant type column. The observed copy number of the variant, if known.	Optional, and only for structural variants detected by array. The copy number of the variant in the reference genome; i.e. the expected copy number.	Optional, and only for translocations, if the genomic coordinates of the breakpoints are known. If you provide one breakpoint (1 or 2), you must also provide the other breakpoint. Use the format chr1:1000-2000.	Optional, and only for translocations, if the genomic coordinates of the breakpoints are known. If you provide one breakpoint (1 or 2), you must also provide the other breakpoint. Use the format chr1:1000-2000.	Required if the variant type is "complex". This comment is only for complex variants that cannot be sufficiently described with an HGVS expression or simple chromosomal coordinates.	Optional. For a particular trace or set of probe data that is in NCBI's Probe, SRA, or Trace Archive, and which is the primary evidence on which this variant call is based. Report as database name:database identifier; integers without a database name cannot be processed. Separate multiple identifiers by semi-colon. Examples: PROBE:Pr153103; SRA:SRX073508; TRACE:FJ043059		Optional. Any of OMIM allelic variant ID, dbSNP rs number, COSMIC ID, or LOVD ID. Report as database name:database identifier; integers without a database name cannot be processed. Separate multiple identifiers with a semi-colon. Examples: OMIM:611101.0001; dbSNP: rs104894321; COSMIC:COSM13027, LOVD:LDLR_000374	Optional. This can be used for intron or exon number. These must be submitted with the reference sequence used to define the numbering system, e.g. NM_000060.2:exon 2, NM_000060.2:5'UTR.	Optional. A set of alternate, common, or legacy names for the variant. See https://www.ncbi.nlm.nih.gov/clinvar/docs/spreadsheet/#alt_designations for examples. Separate multiple names with a vertical bar (|).	Optional. For variants that are assigned official allele names, e.g. CYP3A4*18 for one of the cytochrome P450 gene CYP3A4; or HLA-DRA*0102 for the MHC gene HLA-DRA.	Optional. A URL that points to this variant on your organization's website and that does not match the pattern of Base URL (provided in the Submission Portal) + Local ID (Variant tab).		Required if "Preferred condition name" is not supplied. Please specify the database for the ID in the Condition ID value column. Allowed values are: OMIM, MeSH, MedGen, UMLS, Orphanet, HPO, MONDO. If you use a different source, please check with us first.	Required if "Preferred condition name" is not supplied. Please specify the identifier from the database referenced in the Condition ID type column. If there are multiple values, they all need to be from the same source, and separated by a semicolon. See https://www.ncbi.nlm.nih.gov/clinvar/docs/spreadsheet/#condition for examples of identifiers. Values may include both diseases and phenotypes (bu…	Required if "Condition ID Type", "Condition ID Value" are not supplied. We strongly encourage describing condition by database identifiers (e.g. OMIM number). - If there is no database identifier for the reported condition, please provide the condition name in this column. - If you do not wish to indicate the interpreted condition, please enter "not provided"; however this is not encouraged. - In…	Required but defaults to Disease if not filled in. Allowed spreadsheet values are Disease, DrugResponse, BloodGroup, Finding. Use Finding for clinical findings/features.	Optional. Should be supplied only if you provide multiple disorders on one row of the spreadsheet. If you are submitting an interpretation about one or the other, but are not sure which, please enter "uncertain" in this column. If you intend the multiple values to represent an interpretation for multiple disorders in the same individual, please enter "co-occurring". NOTE: if you are asserting tha…	Optional. Free text describing the condition observed in individuals with this variant.		Required. Click cell for drop-down list; allowed values include Pathogenic, Likely pathogenic, Uncertain significance, Likely benign, Benign, affects, association, drug response, confers sensitivity, protective, risk factor, other, not provided. If "other" or "drug response", please expand "Clinical Significance - more" columns to provide additional information in the column "Explanation if clini…	Required, if available: date the clinical significance of the variant was last evaluated by the submitter (not the date the patient was evaluated in the clinic). If not available, leave blank. If only month/year is provided we will convert it to the first day of the month. If only year is provided it will be converted to the first day of the first month of the year. Please use the format yyyy-mm-…	Optional; required for interpretations from expert panels and practice guidelines. A short name for your assertion criteria that you want displayed on the ClinVar website. - If you are citing a paper that is not your own research publication, enter a short name for the citation in this column, e.g. “ACMG Guidelines, 2015” - If you are citing your own research publication, enter "Submitter's publi…	Optional; required for interpretations from expert panels and practice guidelines. A document describing the criteria that you used to interpret variants in this submission file. For each interpretation, enter a single citation or file name as the assertion method citation. - If the citation is a publication, enter as PMID:123456. If the paper does not have a PMID yet, please do not provide asser…	Optional. Supported values are from the Human Phenotype Ontology (HPO). Allowed values include: Autosomal dominant inheritance, Autosomal recessive inheritance, Autosomal unknown, Codominant, Genetic anticipation, Mitochondrial inheritance, Oligogenic, Sex-limited autosomal dominant, Somatic mutation, Sporadic, X-linked inheritance, Y-linked inheritance, Other. If you provide Other, please specif…	Optional. Citations documenting the clinical significance. Any of PubMed, PubMedCentral, DOI, NCBI Bookshelf combined with the id in that database (e.g. PMID:123456, PMCID:PMC3385229, NBK:56955). Separate multiple citations by a semicolon.	Optional. Citations that require a URL, or that do not have an identifier in one of the resources indicated in the Clinical significance citations column. Separate multiple citations/URLs by a vertical bar (|).	Optional, but highly encouraged. Free text describing the rationale for the clinical significance.	Required if 'other' is selected for clinical significance. Please provide the new value for clinical significance, e.g. pseudodeficiency allele. Required for clinical significance of "drug response". Please provide a value describing the drug response, e.g. "likely responsive". This value must be short for display purposes. A longer explanation should be provided in the "Comment on clinical signi…	Optional. The condition for which the drug response is relevant. Separate multiple conditions by a semicolon.	Optional. Functional consequence describes the effect of the variation on the function of the gene product; it is based on experimental evidence. Please do not use this column to provide terms ClinVar categorizes as molecular consequence, namely those effects that can be predicted from sequence annotation alone (e.g. missense, frameshift). ClinVar will compute these. You can find allowed terms in…	Optional. Free text to expand on the coded values represented in the Functional consequence column.		Required. Method used to collect the data for each aggregate observation. Allowed values: case-control, clinical testing, curation, literature only, phenotyping only, provider interpretation, reference population, research. https://www.ncbi.nlm.nih.gov/clinvar/docs/spreadsheet/#collection
Please start your submission in the next row.
		RDX	NM_002906.3	c.-64-1215_12+348del																									OMIM	611022						Likely pathogenic	2019-09-10	ClinGen HL ACMG Specifications v1	PMID:30311386	Autosomal recessive inheritance			PVS1_S, PM2, PM3_P						clinical testing
		RDX	NM_002906.3	c.129G>A																									OMIM	611022						Pathogenic	2019-09-10	ClinGen HL ACMG Specifications v1	PMID:30311386	Autosomal recessive inheritance			PVS1, PM2, PM3_P						clinical testing
[truncated: 48 more columns]

## Sheet: CaseData
This worksheet is OPTIONAL. It is used in combination with the Variant worksheet, to provide details on individuals as evidence for interpretations on the Variant tab. Please submit *either* aggregate data on the Variant tab (e.g. number of individuals with variant) *or* individual-level data on the CaseData tab.
		Details of test and individuals tested																			Details of testing results												Methods. If you want to report multiple methods or platforms for any individual, please copy the *complete* set of columns AG-AO (even if you don't use all of them) as often as needed.
##Linking ID	Individual ID	Collection method	Allele origin	Compound het variant 1	Allele origin 2	Compound het variant 2	click '+' above this column to add allele-specific origins for interpretations for a compound heterozygote	Affected status	Structural variant method/analysis type	Clinical features	Comment on clinical features	Date phenotype was evaluated	Tissue	Sex	Age	Population Group/Ethnicity	Geographic origin	Indication	Family history	click '+' above this column to add more details of individuals tested	Proband	Family ID	Segregation observed	Secondary finding	Mosaicism	Zygosity	Co-occurrences, same gene	Co-occurrences, other genes	Evidence citations	Citations or URLs that cannot be represented in evidence citations column	Comment on evidence	click '+' above this column to add more details for testing results	Test name or type	Platform type	Platform name	Method	Method purpose	Method citations	Software name and version	Software purpose	Testing laboratory	Date variant was reported to submitter	Testing laboratory interpretation
Required. This value is used to connect a row on the Variant tab to one or more rows in the CaseData tab. See instructions on the Variant tab.	Optional; required if you provide distinct allele origins for a compound heterozygote, or it you also provide data on the PhenotypicDetails tab. This is an anonymous, meaningless identifier for the individual(s) tested. This identifier will be made public so it must be anonymous.	Required. Method used to collect the data for each individual observation. Allowed values:case-control, clinical testing, curation, literature only, phenotyping only, provider interpretation, reference population, research. https://www.ncbi.nlm.nih.gov/clinvar/docs/spreadsheet/#collection	Required. The genetic origin of the variant in each individual observation. Allowed values: germline, de novo, somatic, maternal, paternal, inherited, unknown, uniparental, biparental. Note that biparental and uniparental are intended for the context of uniparental disomy. If you'd like to indicate zygosity, please use the Zygosity column. For de novo variants, please indicate "de novo", not the …	Optional, only for interpretations for a compound heterozygote. You may indicate the allele origin for each allele. Enter one variant (e.g. the c. portion of the HGVS expression) in this column, and the corresponding origin in the Allele origin column. Enter the corresponding data for the second variant in the Compound het variant 2 and Allele origin 2 columns. An Individual ID is also required.	Optional, only for interpretations for a compound heterozygote. See Compound het variant 1.	Optional, only for interpretations for a compound heterozygote. See Compound het variant 1.		Required: Indicate whether or not the individual in each observation had the interpreted condition. Allowed values: yes, no, unknown.	Required only for structural variants. Allowed values: SNP array, Oligo array, Read depth, Paired-end mapping, One end anchored assembly, Sequence alignment, Optical mapping, Curated, PCR. For structural variants only; to provide methods for other variants, please use columns AH-AO.	Optional. Use this column for a list of clinical features that were observed in this individual (not all the clinical features that are associated with the condition). HPO terms may be used to indicate the clinical features. Separate multiple terms with a semicolon. If you also wish to provide a free text comment on the observed phenotype, please use the "Comment on clinical features" column.	Optional. To provide a free text explanation of clinical features provided in the previous column, e.g. to describe the progression of disease or diagnosis. Please use this comment to expand on the information in the "Clinical features" column, not instead of.	Optional. The date that the phenotype/clinical features were last evaluated. Use the format yyyy-mm-dd.	Optional. Tissue sampled to assay the variation. Highly recommended for somatic variants. Free text.	Optional. Sex of the individual sampled. Allowed values: female, male.	Optional. The age at time of testing for the individual in this sample, with units. Please use integers only (no decimals) and a single unit of age (e.g. either years or months, but not both). For prenatal testing, use number of months gestation. For ages <1 year, use number of months. For ages over 85 years, please report >85 years, not the specific age.	Optional. e.g. African, Hispanic. Multiple values allowed, separated by vertical bar (|). Note that multiple values indicate the combination of ethnicities for the individual. List of values being developed is here: ftp://ftp.ncbi.nlm.nih.gov/pub/GTR/standard_terms/population_group.txt	Optional. Can be used to indicate country, continent, or a region, e.g. Brazil, Asia, Western Europe. Separate multiple values by semi-colon.	Optional. Intended to be used by genetic testings labs who do not know the patient's phenotype, only the indication for testing from the test requisition form. We strongly recommend using standard terminology (e.g. MedGen terms http://www.ncbi.nlm.nih.gov/medgen/) rather than free text. If you do know the patient's phenotype(s), please provide that information in the "Clinical features" volumn.	Optional. Yes/no; reporting whether another member of the family has the reported condition, although not necessarily the variant. Does not require that other family members were included in the observation set. A free text comment can also be provided in the "Comment on evidence" column.		Optional. Indicate whether the individual with the variant was the proband. Yes/no.	Optional. If you would like to indicate which cases (represented on different rows) were part of the same family, please provide an anonymous identifier for the family.	Optional. Indicate whether segregation of the variant and reported condition was observed in this individual's family. Yes/no. If "yes", "Family history" will also be processed as"yes", even if not explicitly submitted.	Optional. Indicate whether the variant was identified as a secondary (incidental) finding in this individual. Yes/no.	Optional: Indicate whether the individual demonstrates mosaicism for the variant. Yes/no.	Optional. Indicate zygosity for the variant in the individual. Single heterozygote, compound heterozygote, homozygote, hemizygote.	Optional. Full HGVS expressions indicating co-occurring variants in the same gene in this individual.	Optional. Full HGVS expressions indicating co-occurring variants in other genes in this individual.	Optional. Citations documenting the specific individual observation. General citations about the interpretation may be provided on the Variant tab, "Clinical significance citations". Any of PubMed, PubMedCentral, DOI, NCBI Bookshelf combined with the id in that database (e.g. PMID:123456, PMCID:PMC3385229, NBK:56955). Separate multiple citations by a semicolon.	Optional. Citations that require a URL, or that do not have an identifier in the one of the resources indicated in the Observation citations column. Separate multiple citations/URLs by a vertical bar (|).	Optional. Free text comment specific to the individual observation. A general comment on the interpretation of the variant should be submitted on the Variant tab as "Comment on clinical significance".		Optional. The name or type of test used to identify this variant. If the test is registered with the Genetic Test Registry (GTR), please submit the GTR Test ID, e.g. GTR000074114.1.	Optional. Type of platform used for data capture, e.g. next-gen sequencing, microarray.	Optional. Name of platform used for data capture, e.g. HiSeq, MiSeq.	Optional. Free text describing the experimental method used to generate support.	Optional. The primary intent of the method used to generate the data provided for the interpretation. Allowed values: discovery, validation, assert pathogenicity.	Optional. Citation(s) documenting this method. PubMed ID, in the format PMID:123456. Multiples separated by a semicolon.	Optional. Description of key software with explicit representation of name and version.	Optional. Purpose of the software. e.g. alignment, variant calling.	Optional. If the variant was tested by a clinical testing laboratory other than the submitter, please indicate the name of the testing lab. If you know the ClinVar/GTR organization ID for the laboratory, please enter as Org:123456.	Optional. If the variant was tested by a clinical testing laboratory other than the submitter, please indicate the date the submitter received the variant report. Use the format yyyy-mm-dd.	Optional. If the variant was tested by a clinical testing laboratory other than the submitter, please indicate the interpretation provided by the testing lab. This field uses the same values as "Clinical significance" but it is not aggregated with clinical significance as provided by the submitter.
Please start your submission in the next row.

## Sheet: PhenotypicDetails
This tab is available for comment but it is not processed yet.
This worksheet is OPTIONAL. It is used in combination with the CaseData worksheet, to provide structured phenotypic information about each case (individual).
##Linking ID	Individual ID	Age at testing	Tissue	Analyte	LOINC code	Value	Result	Interpretation	Recommended range	Biochemical testing laboratory	Clinical feature	Clinical feature qualifier	Treatment history
Required. This value is used to connect multiple rows in this worksheet to the corresponding row for the assertion on the Variant worksheet. See instructions on the Variant tab.	Required. This value is used to connect multiple rows in this worksheet to the corresponding row for the individual in the CaseData worksheet.	Optional. The patient's age at which this set of measurements was obtained.	Optional. Do not provide if the LOINC code for the measurement is provided	Optional. Do not provide if the LOINC code for the measurement is provided.	Optional.	Optional; if Tissue/Analyte or LOINC code are provided, Value, Result or Interpretation must also be supplied. Numerical value obtained as the measurement.	Optional; if Tissue/Analyte or LOINC code are provided, Value, Result or Interpretation must also be supplied. A controlled term for the test result (e.g. normal, abnormal)?	Optional; if Tissue/Analyte or LOINC code are provided, Value, Result or Interpretation must also be supplied. Your evaluation of the what the results mean.	Optional.	Optional. Name of the laboratory in which the metabolic testing was performed, if differerent from the submitter.	Optional. HPO id or term	Required if Clinical feature provided. If a clinical feature is provided without a qualifier, it will be reported as "present." Options are present, absent, not tested, unknown	Optional. Note treatments that may affect the metabolic measurements or clinical features provided on this tab.
Please start your submission in the next row.

## Sheet: FunctionalEvidence
This worksheet is OPTIONAL. It is used in combination with the Variant worksheet, to register the submitter's functional experiments as evidence for the interpretations reported on the Variant worksheet. This tab is for research labs who submit their experimental results to ClinVar, e.g. for animal models, in vitro experiments, etc. This tab is not used to report methods related to clinical testi…
	Details of study and samples													Please describe the methods used in your functional assay. If you want to report multiple methods or platforms for any line of evidence, please copy the *complete* set of columns O-U (even if you don't use all of them) as often as needed.
##Linking ID	Collection method	Allele origin	Affected status	Structural variant method/analysis type	Species	Cell line	Strain/breed	Tissue	Sex	Result	Evidence citations	Citations or URLs that cannot be represented in evidence citations column	Comment on evidence	Platform type	Platform name	Method	Method purpose	Method citations	Software name and version	Software purpose
Required. This value is used to connect a row on the Variant tab to one or more rows in the FunctionalEvidence tab. See instructions on the Variant tab.	Required: Method used to collect the data that supports the variant interpretation. Allowed values: case-control, literature only, in vitro, in vivo, reference population, research.	Required. The genetic origin of the variant. For in vitro assays, "not applicable" may be the appropriate choice. Allowed values: not applicable, germline, de novo, somatic, maternal, paternal, inherited, unknown, uniparental, biparental. Note that biparental and uniparental are intended for the context of uniparental disomy.	Required: Indicate whether or not the individual(s) had the phenotype. For in vitro assays, "not applicable" may be the appropriate choice. Allowed values: not applicable, yes, no, unknown.	Required only for structural variants. Allowed values: SNP array, Oligo array, Read depth, Paired-end mapping, One end anchored assembly, Sequence alignment, Optical mapping, Curated, PCR.	Optional. If not provided, the default is human.	Required only for reporting functional evidence performed in cell lines. Name of the cell line. Separate multiple cell lines by semicolons.	Optional. Name of strain or breed that was analyzed in this observation.	Optional. Tissue sampled to assay the variation. Free text.	Optional. Sex of individuals studied for experimental support. Allowed values: female, male, mixed. Note that "mixed" means a mix of males and females within a group, not an individual of indeterminate gender. To submit gender-specific values, use one line for each.	Required for submissions of functional evidence. Free text describing the result of the assay, described in the Method column, for the submitted variant.	Optional. Citations documenting the evidence. Any of PubMed, PubMedCentral, DOI, NCBI Bookshelf combined with the id in that database (e.g. PMID:123456, PMCID:PMC3385229, NBK:56955). Separate multiple citations by a semicolon.	Optional. Citations that require a URL, or that do not have an identifier in the one of the resources indicated in the Evidence citations column. Separate multiple citations/URLs by a vertical bar (|).	Optional. Free text comment on the evidence provided.	Optional. Type of platform used for data capture, e.g. next-gen sequencing, microarray.	Optional. Name of platform used for data capture, e.g. HiSeq, MiSeq.	Required for submissions of functional evidence. Free text describing the experimental assay used to generate support. If this assay uses a scale or scoring system for reporting results,describe the scale/scoring and the standard error, if applicable, in this comment.	Optional. The primary intent of the method used to generate the data provided for the interpretation. Allowed values: discovery, validation, assert pathogenicity.	Optional. Citation(s) documenting this method. PubMed ID, in the format PMID:123456. Multiples separated by a semicolon.	Optional. Description of key software with explicit representation of name and version.	Optional. Purpose of the software. e.g. alignment, variant calling.
Please start your submission in the next row.

## Sheet: Deletes
This worksheet is OPTIONAL, but it is REQUIRED if you are requesting deletion of one or more of your previously submitted records.
ClinVarAccession	Comment
Required for deletions. Provide the SCV number for your submitted record to delete (not the RCV).	Optional. You can provide a public comment explaining why this interpretation is being deleted.

## Sheet: controlled_list
##sheetname	#header	#Requird	#default_val	#allow_multiple	#add_pulldown	#allowed_values
SubmissionInfo	SubmitterIDType	y			y	Handle	PersonID
SubmissionInfo	Submitter type	y		y		Contact	Public	Private
SubmissionInfo	Submitter first name	y
SubmissionInfo	Submitter last name	y
SubmissionInfo	Submitter phone	y
SubmissionInfo	Submitter email	y
SubmissionInfo	Organization	y
SubmissionInfo	Institution	y
SubmissionInfo	Release status	y	public		y	public	hold until published
Variant	Variant type	y			y	Copy number gain	Copy number loss	Insertion	Mobile element insertion	Novel sequence insertion	Deletion	Duplication	Tandem duplication	Inversion	Translocation	Interchromosomal breakpoint	Intrachromosomal breakpoint	Complex	Unknown
Variant	Clinical significance	y	not provided		y	Pathogenic	Likely pathogenic	Uncertain significance	Likely benign	Benign	affects	association	drug response	confers sensitivity	protective	risk factor	other	not provided
Variant	Mode of inheritance				y	Autosomal dominant inheritance	Autosomal recessive inheritance	Autosomal unknown	Codominant	Genetic anticipation	Mitochondrial inheritance	Oligogenic	Sex-limited autosomal dominant	Somatic mutation	Sporadic	X-linked inheritance	Y-linked inheritance	Other
Variant	Condition ID type				y	OMIM	MeSH	MedGen	UMLS	Orphanet	HPO	MONDO
Variant	Condition category				y	Disease	DrugResponse	BloodGroup	Finding
Variant	Condition descriptions
Variant	Preferred condition name
Variant	Comment
Variant	Private comment
Variant	ClinVarAccession
Variant	Novel or Update
Variant	Replaces ClinVarAccessions
Variant	Method type	y			y	case-control	clinical testing	curation	literature only	phenotyping only	provider interpretation	reference population	research
Variant, CaseData	Allele origin	y			y	germline	de novo	somatic	maternal	paternal	inherited	unknown	uniparental	biparental
Variant, CaseData	Affected status	y			y	yes	no	unknown
Variant	Sex				y	female	male	mixed
Variant	Parental origin					biparental	maternal	paternal	uniparental	de novo
Variant	Novel or Update				y	novel	update	delete
CaseData	Method type	y			y	clinical testing	literature only	research	reference population	case-control
FunctionalEvidence	Method type	y			y	literature only	in vitro	in vivo	reference population	research
FunctionalEvidence	Germline/Somatic	y			y	not applicable	germline	de novo	somatic	maternal	paternal	inherited	unknown	uniparental	biparental
FunctionalEvidence	Affected status	y			y	not applicable	yes	no	unknown
CaseData	Structural variant method/analysis type				y	SNP array	Oligo array	Read depth	Paired-end mapping	One end anchored assembly	Sequence alignment	Optical mapping	Curated	PCR
CaseData	Sex				y	female	male
Variant	Complexity		simple		y	simple	complex	haplotype	compound
CaseData	Proband				y	yes	no
CaseData	Zygosity				y	single heterozygote	compound heterozygote	homozygote	hemizygote
Variant, CaseData	Method purpose				y	discovery	validation	assert pathogenicity

## Sheet: FormatInfo
##Purpose	sheet name	header row	instruction row	first data row
line no	SubmissionInfo	6	7	8
line no	Variant	3	4	5
line no	AggregateData	3	4	5
line no	FunctionalEvidence	3	4	5
line no	CaseData	3	4	5

## Sheet: Column_summary
Column header	Description	Comments
##Local ID	Optional. The stable unique identifier your organization uses to identifiy this variant. Although optional, it is highly recommended you assign this value.
Linking ID	Required. This value is used to connect a row on the Variant tab to one or more rows in the CaseData tab. If each variant is submitted once on the Variant tab, you can use the HGVS as the Linking ID. If any variant is submitted more than once on the Variant tab (with more than one condition), the Linking ID should be specific to that variant-condition pair.
Gene symbol	Optional. This must be the preferred symbol from HGNC. Multiple separated by semi-colon.
Reference sequence	Required if Genomic coordinates are not provided. The reference sequence for the variant description in the HGVS name column, e.g. NM_000492.3, NG_016465.3, NC_000007.13.
HGVS	Required for sequence variants if genomic coordinates are not provided. Provide the c. or g. portion of the nucleotide HGVS expression(s) for the variants being reported related to condition. (http://www.hgvs.org/mutnomen/examplesDNA.html, http://www.hgvs.org/mutnomen/standards.html). Can also be used for a haplotype or compound heterozygotes, e.g. c.[76A>C;105G>A] or c.[76A>C];[105G>A] .
Genomic coordinates	Required if Reference sequence is not provided. If you submit genomic coordinates, you must also provide the name of the genome assembly on the SubmissionInfo tab. This will be used to validate the calculation of genomic location based on the combination of Reference sequence and HGVS name.
Reference allele	Required if HGVS is not provided. The reference allele for the submitted variant.
Alternate allele	Required if HGVS is not provided. The alternate allele for the submitted variant.
Chromosome	Required for structural variants. - For variants defined with genomic coordiates, provide the chromosome number. - For variants defined cytogenetically, provide the ISCN nomenclature for the region.
Variant type	Required for structural variants.
Start
Stop
Outer start
Inner start
Inner stop
Outer stop
Variant length	Required only for structural variants if outer start/stop is provided but inner start/stop is not provided.
Copy number	Optional, for structural variants detected by array. The absolute copy number of the variant, if known.
Reference copy number	Optional, for structural variants detected by array. The copy number of the variant in the reference genome.
Trace or probe data	Optional. For a particular trace or set of probe data that is in NCBI's Probe, SRA, or Trace Archive, and which is the primary evidence on which this variant call is based. Report as database name:database identifier; integers without a database name cannot be processed. Separate multiple identifiers by semi-colon. Examples: PROBE:Pr153103; SRA:SRX073508; TRACE:FJ043059
Complexity	Optional. To identify simple variants vs complex variants. Simple is the default value. Other allowed values are complex (multiple changes that are considered a single variant); haplotype (multiple independent variants in cis); and compound (multiple independent variants in trans).
Variation identifiers	Optional. Any of OMIM allelic variant ID, dbSNP rs number, dbVar submitter or region identifier, Swiss-Prot VAR id. Report as database name:database identifier; integers without a database name cannot be processed. Separate multiple identifiers by semi-colon. Examples: OMIM:611101.0001; dbSNP: rs104894321;dbVar:nsv491743;dbVar:essv12345
Location	Optional. This can be used for intron or exon number. These must be submitted with the reference sequence used to define the numbering system, e.g. NM_000060.2:exon 2.
Alternate designations	Optional. A set of alternative, common, or legacy names for the variant, or an alternate HGVS expression, e.g. for protein. Separate multiple names by vertical bar.
Official allele name	Optional. For variants that are assigned official allele names, e.g. CYP3A4*18 for one of the cytochrome P450 gene CYP3A4; or HLA-DRA*0102 for the MHC gene HLA-DRA.
URL	Optional. A URL that points to this variant on your organization's website.
Condition ID type	Required if "Preferred condition name" is not supplied. Please specify the type of Condition ID supplied in the Condition ID value column. Values may include both diseases and phenotypes Allowed values are: OMIM, MeSH, MedGen, UMLS, HPO. If you use a different ontology, please check with us first.
Condition ID value	Required if "Preferred condition name" is not supplied. Please specify the identifer from the database referenced in the Condition ID type column. If there are multiple values, they all need to be from the same source, and delimited by a semicolon.
Condition category	Defaults to Disease if not filled in. Allowed spreadsheet values are Disease, DrugResponse, BloodGroup, Finding. Use Finding for clinical findings with no disease diagnosis.
Preferred condition name	Required if "Condition ID Type" and "Condition ID Value" are not supplied. We strongly encourage describing condition by specific identifiers. If this is not feasible, you may list the observed conditions here, delimited by a vertical bar. If you do not wish to make an assertion about condition, please enter "not provided." In cases where the Clinical significance is "benign" and no condition is …
Clinical significance	Required: Clinical significance is required. One option, however, is ‘not provided’, so submitters are not required to calculate significance to submit their data. Allowed values: Pathogenic, Likely pathogenic, Uncertain significance, Likely benign, Benign, association, drug response, confers sensitivity, protective, risk factor, other, not provided. If "other" or "drug response", please expand "…
Explanation if clinical significance is other or drug response	Required if 'other' is selected for clinical significance: Submitter's clinical significance. Please contact us regarding the new value. Optional for clinical significance of "drug response". Allows a submitter value describing the drug response. These values should be short for display purposes.
Drug response condition	Optional. The disease or condition for which the drug response is relevant.
Date last evaluated	Required, if available: date the clinical significance was last evaluated. If not available, leave blank. If only month/year is provided we will convert it to the first day of the month. If only year is provided it will be converted to the first day of the first month of the year.
Mode of inheritance	Optional. Supported values are from the Human Phenotype Ontology (HPO). Allowed values include: Autosomal dominant inheritance, Autosomal recessive inheritance, Autosomal unknown, Codominant, Genetic anticipation, Mitochondrial inheritance, Sex-limited autosomal dominant, Somatic mutation, Sporadic, X-linked inheritance, Y-linked inheritance, Other. If you provide Other, please specify, e.g. Othe…
Clinical significance citations	Optional. Citations documenting the clinical significance. Any of PubMed, PubMedCentral, DOI, NCBI Bookshelf combined with the id in that database (e.g. PMID:123456). Multiples separated by a semicolon.
Comment on clinical significance	Optional, but highly encouraged. Free text describing the rationale for the clinical significance.
Explanation if clinical significance is other or drug response	Required if 'other' is selected for clinical significance: Submitter's clinical significance. Please contact us regarding the new value. Optional for clinical significance of "drug response". Allows a submitter value describing the drug response. These values should be short for display purposes.
Drug response condition	Optional. The disease or condition for which the drug response is relevant.
Citations or URLs for clinical significance without database identifiers	Optional. Citations that require a URL, or that do not have an identifier in the one of the resources indicated in the Clinical significance citations column. Multiples separated by a vertical bar.
Functional consequence	Optional. Used to describe the effect of the variation with respect to the function of the gene product. May include loss of function, reduced activity with quantitative values, novel splicing, etc. Allowed values are Sequence Ontology (http://www.sequenceontology.org/browser/obob.cgi) and VariO (http://www.variationontology.org/cgi-bin/amivario/browse.cgi) terms, e.g. SO:1000071, VariO:0397. Mul…
Method type	Required: Type of approach in this method. Allowed values: case-control, clinical testing, literature only, in vitro, in vivo, reference population, research.
Germline/Somatic	Required: The genetic origin of the variant. Allowed values: germline, somatic, unknown.
Affected status	Required: Indicate whether or not the individual(s) had the condition. Allowed values: yes, no, unknown.
Tissue	Optional. Tissue sampled to assay the variation. Highly recommended for somatic variants. Free text.
Sex	Optional. Sex of individuals sampled. Allowed values: female, male, mixed gender group. To submit sex-specific values, use one line for each.
Age range	Optional. The range of ages at time of testing for individuals included in this sample, with units. If age range is an important variable in your submission, with different observations based on the age, please submit each observation separately, rather than lumping into one summary observation with one sample description. For prenatal testing, use number of months gestation. For ages <1 year, us…
Population Group/Ethnicity	Optional. Multiple values allowed, separated by vertical bar. List of values being developed is here: ftp://ftp.ncbi.nlm.nih.gov/pub/GTR/standard_terms/population_group.txt
Geographic origin	Optional. Can be used to indicate country, continent, or a region. Separate multiple values by semi-colon.
Test name or type	Optional. The name or type of test used to identify this variant. If the test is registered with the Genetic Test Registry (GTR), please submit the GTR Test ID, e.g. GTR000074114.1.
Family history	Reporting that another member of the family has the reported condition. Does not require that other family members were included in the observation set. Values may be yes, no, or more specific free text.
Total number of individuals tested	Optional.
Number of families tested	Optional.
Number of individuals with variant	Optional. The total number of individuals with the variant allele. If you are submitting the number of chromosomes with the allele, you don't have to complete this column.
Number of chromosomes with variant	Optional. The number of chromosomes with the variant allele.
Number of families with variant	Optional. Number of independent families with the variant who were tested.
Number of families with Segregation observed	Optional. Number of independent families where the variant allele segregates with the phenotype among two or more family members.
Parental origin	Optional. Expected values include biparental, maternal, paternal, uniparental, de novo.
Number of individuals with de novo variant observed	Optional. Number of individuals where the variant allele was found to be de novo.
Mosaicism	Optional: Number of individuals who demonstrate mosaicism for the variant allele.
Number of homozygotes	Optional. Number of individuals homozygous for the variant.
Number of single heterozygotes	Optional. Number of individuals who are single heterozygotes for the variant.
Number of compound heterozygotes	Optional. Number of individuals who are compound heterozygotes where another pathogenic variant was identified.
Evidence citations	Optional. Citations documenting the evidence. Any of PubMed, PubMedCentral, DOI, NCBI Bookshelf combined with the id in that database (e.g. PMID:123456). Multiples separated by a semicolon.
Citations or URLs that cannot be represented in evidence citations column	Optional. Citations that require a URL, or that do not have an identifier in the one of the resources indicated in the Evidence citations column. Multiples separated by a vertical bar '|'.
Comment	Optional. Free text. You can put important information that isn't included in any of the other fields here. This content will be made public.
Private comment	Optional. Free text. You can put information that you do not want to publicly distribute here. This defaults to a private comment that is available only to NCBI.
ClinVarAccession	Required for updates or if accession numbers were reserved. For new submissions, this accession number will be returned to you after processing of your submission.
Novel or Update	Optional. If you include ClinVar SCV accessions in the previous column, you must indicate whether the submission is novel (and accessions were reserved prior to submission) or an update to existing SCV records.
Replaces ClinVarAccessions	Optional. Used only if you have already submitted to ClinVar and have been assigned accessions to your submissions. If you now need to consolidate the data, use this column to list the ClinVar SCV accessions that you are discontinuing, because you have added the data from them into this record during your update.
